# Supplementary material for: Intrauterine Growth Restriction Induces Adulthood Chronic Metabolic Disorder in Cardiac and Skeletal Muscles
Source: Front Nutr. 2022 Jul 22;9:929943. doi: 10.3389/fnut.2022.929943 (PMC9354130; doi:10.3389/fnut.2022.929943)
Supplement: Supplementary Figure 1 — The growth curve of different treated groups. [file Data_Sheet_1.zip]

Archive with 22 entries (21 files):
- supplementary material/
- __MACOSX/._supplementary material
- supplementary material/.DS_Store
- __MACOSX/supplementary material/._.DS_Store
- supplementary material/S_Fig_6.pdf
- __MACOSX/supplementary material/._S_Fig_6.pdf
- supplementary material/supplemantary table 2.xlsx
- __MACOSX/supplementary material/._supplemantary table 2.xlsx
- supplementary material/S_Fig_5.pdf
- __MACOSX/supplementary material/._S_Fig_5.pdf
- supplementary material/S_Fig_4.pdf
- __MACOSX/supplementary material/._S_Fig_4.pdf
- supplementary material/S_Fig_1.pdf
- __MACOSX/supplementary material/._S_Fig_1.pdf
- supplementary material/S_Fig_3.pdf
- __MACOSX/supplementary material/._S_Fig_3.pdf
- supplementary material/S_Fig_2.pdf
- __MACOSX/supplementary material/._S_Fig_2.pdf
- supplementary material/Supplementary Table 1.docx
- __MACOSX/supplementary material/._Supplementary Table 1.docx
- supplementary material/Supplementary Table S3-S14.xlsx
- __MACOSX/supplementary material/._Supplementary Table S3-S14.xlsx
