# Supplementary material for: Intrauterine Growth Restriction Induces Adulthood Chronic Metabolic Disorder in Cardiac and Skeletal Muscles
Source: Front Nutr. 2022 Jul 22;9:929943. doi: 10.3389/fnut.2022.929943 (PMC9354130; doi:10.3389/fnut.2022.929943)
Supplement: Supplementary Figure 1 — The growth curve of different treated groups. [file Data_Sheet_1.zip › supplementary material/supplemantary table 2.xlsx]

## Sheet: Birth day
group	serial number	weight (g)	average weight (g)	standard deviation	height (cm)	BMI (kg/m2)		group	serial number	weight (g)	average weight (g)	standard deviation	height (cm)	BMI (kg/m2)		group	serial number	weight (g)	average weight (g)	standard deviation	height (cm)	BMI (kg/m2)
CC	CC-1	6.39	7.4526	0.805162	4.71	2.88044		RC	RC-1	5.396	5.01075	0.298293	4.62			RR	RR-1	5.127	5.0912	0.752765	4.7
	CC-2	6.494			4.65	3.00335			RC-2	5.383			4.56				RR-2	4.425			54.53
	CC-3	6.781			4.93	2.78997			RC-3	5.341			4.88				RR-3	4.855			4.62
	CC-4	7.145			4.85	3.03752			RC-4	5.281			4.7				RR-4	4.872			4.69
	CC-5	7.127			5.46	2.39068			RC-5	4.903			4.65				RR-5	5.834			4.6
	CC-6	7.808			5.57	2.51669			RC-6	5.181			4.68				RR-6	5.342			4.63
	CC-7	6.908			5.52	2.26712			RC-7	4.547			4.53				RR-7	4.733			4.33
	CC-8	6.735			5.5	2.22645			RC-8	5.43			4.68				RR-8	5.111			4.56
	CC-9	8.536			6.35	2.11693			RC-9	5.172			4.82				RR-9	4.608			4.45
	CC-10	8.967			6.06	2.44175			RC-10	4.729			4.74				RR-10	4.949			4.4
	CC-11	8.301			6	2.30583			RC-11	4.691			4.75				RR-11	5.641			4.72
	CC-12	8.121			6.22	2.09908			RC-12	5.044			4.77				RR-12	5.272			4.2
	CC-13	6.892			5.63	2.17435			RC-13	4.88			4.93				RR-13	5.142			4.54
	CC-14	8.975			5.63	2.83151			RC-14	5.01			4.7				RR-14	4.7			4.54
	CC-15	8.298			5.6	2.64605			RC-15	4.939			4.82				RR-15	5.382			4.52
	CC-16	6.797			5.23	2.48493			RC-16	5.141			4.98				RR-16	5.383			4.74
	CC-17	7.189			5.75	2.17437			RC-17	4.988			4.4				RR-17	5.414			4.67
	CC-18	7.184			5.74	2.18043			RC-18	4.325			4.5				RR-18	5.193			4.7
	CC-19	7.167			5.38	2.47613			RC-19	5.081			4.58				RR-19	5.246			4.32
	CC-20	7.237			5.14	2.73925			RC-20	4.753			4.55				RR-20	4.595			4.5
Red letters indicate rat death			The diagnostic boundary value of IUGR is calculated as: 7.4526-(2*0.8051)=5.8424					Consistent with IUGR								Consistent with IUGR

## Sheet: Born 3 days
group	serial number	weight (g)	average weight (g)	standard deviation	height (cm)	BMI (kg/m2)		group	serial number	weight (g)	average weight (g)	standard deviation	height (cm)	BMI (kg/m2)		group	serial number	weight (g)	average weight (g)	standard deviation	height (cm)	BMI (kg/m2)
CC	CC-1	7.961	10.4773	1.82668	5.66			RC	RC-1	6.571	7.2364	1.07586	5.3			RR	RR-1	7.132	6.87295	1.01882	5.4
	CC-2	7.481			5.73				RC-2	6.771			5.17				RR-2	5.105			5.06
	CC-3	8.343			5.82				RC-3	7.915			5.65				RR-3	6.552			5.25
	CC-4	9.142			5.81				RC-4	6.421			5.12				RR-4	6.851			5.37
	CC-5	10.695			6.02				RC-5	6.008			5.04				RR-5	7.98			5.63
	CC-6	10.553			6.07				RC-6	6.687			5.28				RR-6	7.225			5.33
	CC-7	9.814			5.8				RC-7	5.468			4.8				RR-7	5.285			5.2
	CC-8	9.707			6.06				RC-8	6.772			5.33				RR-8	7.21			5.63
	CC-9	11.581			6.04				RC-9	6.751			5.6				RR-9	7.025			5.37
	CC-10	13.191			6.33				RC-10	7.943			5.66				RR-10	6.35			5.04
	CC-11	13.42			6.14				RC-11	8.042			5.8				RR-11	6.141			5
	CC-12	11.931			6.13				RC-12	8.454			5.62				RR-12	8.218			5.51
	CC-13	9.696			5.83				RC-13	8.178			5.71				RR-13	7.595			5.64
	CC-14	12.7			6.32				RC-14	8.247			5.69				RR-14	8.862			5.78
	CC-15	12.064			6.3				RC-15	8.07			5.81				RR-15	7.033			5.16
	CC-16	9.738			5.73				RC-16	9.978			5.99				RR-16	8.379			5.57
	CC-17	9.398			5.95				RC-17	6.343			5				RR-17	6.485			5.38
	CC-18	9.401			6				RC-18	6.59			5.19				RR-18	6.3			5.46
	CC-19	9.268			5.92				RC-19	7.205			5.43				RR-19	6.375			5.42
	CC-20	13.462			6.38				RC-20	6.314			5.2				RR-20	5.356			5.14

## Sheet: a week
group	serial number	weight (g)	average weight (g)	standard deviation	height (cm)	BMI (kg/m2)		group	serial number	weight (g)	average weight (g)	standard deviation	height (cm)	BMI (kg/m2)		group	serial number	weight (g)	average weight (g)	standard deviation	height (cm)	BMI (kg/m2)
CC	CC-1	12.714	18.362	3.09473	6.73	2.80706		RC	RC-1	11.786	12.4583	3.98603	6.68	2.64127		RR	RR-1	9.69	9.38132	1.50695	6.33	2.41833
	CC-2	13.11			6.69	2.92921			RC-2	12.546			6.93	2.61239			RR-2	7.358			5.87	2.13542
	CC-3	14.701			6.88	3.10578			RC-3	14.11			7.05	2.83889			RR-3	8.983			6.29	2.27049
	CC-4	16.201			7.15	3.16905			RC-4	11.783			6.72	2.60926			RR-4	9.276			6.2	2.41311
	CC-5	18.124			7.39	3.31868			RC-5	5.975			5.84	1.75191			RR-5	10.689			6.51	2.52217
	CC-6	19.134			7.41	3.48473			RC-6	6.561			5.81	1.94365			RR-6	10.278			6.62	2.34527
	CC-7	17.826			7.45	3.21175			RC-7	5.67			5.73	1.72693			RR-7	8.941			6.07	2.42666
	CC-8	17.273			7.16	3.36932			RC-8	6.883			6.08	1.86196			RR-8	9.74			6.35	2.41552
	CC-9	19.782			7.93	3.14575			RC-9	14.341			6.75	3.14754			RR-9	9.489			6.35	2.35328
	CC-10	20.208			8.17	3.02747			RC-10	16.45			6.77	3.58912			RR-10	8.822			6.01	2.44241
	CC-11	21.128			8.09	3.22821			RC-11	16.594			6.75	3.64203			RR-11	8.59			6.28	2.17808
	CC-12	20.063			8.06	3.08834			RC-12	16.892			7.3	3.16983			RR-12	11.057			6.65	2.50031
	CC-13	19.492			7.8	3.20381			RC-13	15.966			6.5	3.77893			RR-13	10.691			6.5	2.53041
	CC-14	23.897			8.16	3.58891			RC-14	15.59			6.94	3.23688			RR-14	11.861			6.61	2.71468
	CC-15	23.037			8.23	3.40115			RC-15	15.487			6.79	3.35914			RR-15	10.038			6.45	2.41284
	CC-16	18.898			7.79	3.11416			RC-16	18.881			7.02	3.83134			RR-16	11.481			6.51	2.70905
	CC-17	15.614			7.55	2.73918			RC-17	11.784			6.61	2.69706			RR-17	7.536			6.01	2.08637
	CC-18	16.47			7.71	2.77067			RC-18	8.911			6.36	2.20299			RR-18	7.756			5.89	2.23567
	CC-19	16.861			7.49	3.00552			RC-19	11.99			6.79	2.60064			RR-19	7.367			5.72	2.25164
	CC-20	22.707			8.54	3.11347			RC-20	10.966			6.46	2.62774			RR-20	6.138			5.77	1.84364

## Sheet: 2 weeks
group	serial number	weight (g)	average weight (g)	standard deviation	height (cm)	BMI (kg/m2)		group	serial number	weight (g)	average weight (g)	standard deviation	height (cm)	BMI (kg/m2)		group	serial number	weight (g)	average weight (g)	standard deviation	height (cm)	BMI (kg/m2)
CC	CC-1	24.516	33.9993	4.99705	8.27	3.58458		RC	RC-1	30.982	27.9124	7.45737	9.44	3.47669		RR	RR-1	10.405	10.7716	2.15611	7.15	2.03531
	CC-2	25.779			8.49	3.57644			RC-2	29.63			9.48	3.29697			RR-2	8.65			6.93	1.80115
	CC-3	27.065			8.92	3.40156			RC-3	31.421			9.32	3.61733			RR-3	8.751			7	1.78592
	CC-4	28.47			8.58	3.86734			RC-4	25.898			9.25	3.02679			RR-4	10.315			6.95	2.1355
	CC-5	31.452			8.77	4.0893			RC-5	15.121			7.31	2.82973			RR-5	11.245			7.13	2.21198
	CC-6	35.312			9.25	4.12704			RC-6	17.276			7.8	2.83958			RR-6	10.78			6.9	2.26423
	CC-7	35.14			9.65	3.77352			RC-7	15.035			7.15	2.94098			RR-7	10.044			7.14	1.9702
	CC-8	33.199			9.15	3.96536			RC-8	17.582			7.56	3.07627			RR-8	12.341			7.5	2.19396
	CC-9	36.233			9.61	3.92335			RC-9	31.977			9.06	3.89566			RR-9	11.467			7.43	2.07717
	CC-10	36.437			9.5	4.03734			RC-10	34.001			9.61	3.68167			RR-10	11.053			6.95	2.28829
	CC-11	35.917			9.82	3.72458			RC-11	34.152			9.21	4.02621			RR-11	13.435			7.77	2.22534
	CC-12	35.559			9.68	3.79489			RC-12	35.589			9.12	4.27884			RR-12	13.297			7.01	2.70594
	CC-13	36.519			9.6	3.96257			RC-13	35.3			9.24	4.13457			RR-13	14.296			8.05	2.20609
	CC-14	42.381			10.07	4.17938			RC-14	34.827			8.9	4.39679			RR-14	12.839			7.64	2.1996
	CC-15	39.908			9.83	4.13003			RC-15	34.094			8.78	4.42271			RR-15	13.732			7.75	2.28629
	CC-16	37.502			9.65	4.02717			RC-16	38.322			9.17	4.55732			RR-16	8.654			6.96	1.78648
	CC-17	30.389			8.67	4.04276			RC-17	27.811			8.11	4.22839			RR-17
	CC-18	31.641			9.33	3.63485			RC-18	20.9			7.68	3.54343			RR-18	8.244			6.49	1.95726
	CC-19	34.285			9.35	3.92176			RC-19	24.84			8.37	3.54569			RR-19	8.05			6.44	1.94099
	CC-20	42.283			9.5	4.6851			RC-20	23.49			8.11	3.57142			RR-20	7.062			6.11	1.89167

## Sheet: 3 weeks
group	serial number	weight (g)	average weight (g)	standard deviation	height (cm)	BMI (kg/m2)		group	serial number	weight (g)	average weight (g)	standard deviation	height (cm)	BMI (kg/m2)		group	serial number	weight (g)	average weight (g)	standard deviation	height (cm)	BMI (kg/m2)
CC	CC-1	37	50.95	7.52872	10.87	3.13143		RC	RC-1	50	42.5	12.7506	11.64	3.69032		RR	RR-1	14.219	19.2415	4.67947	7.6	2.46174
	CC-2	39			10.85	3.31288			RC-2	53			11.69	3.87835			RR-2	12.453			6.6	2.85882
	CC-3	40			11.55	2.99844			RC-3	54			11.62	3.99928			RR-3	14.367			7.82	2.34938
	CC-4	43			11.94	3.0162			RC-4	48			11.45	3.66126			RR-4	15.219			7.68	2.58026
	CC-5	44			11.6	3.26992			RC-5	31			9.31	3.57653			RR-5	15.934			7.36	2.9415
	CC-6	56			12.44	3.61866			RC-6	31			10.08	3.05099			RR-6	15.462			7.48	2.76352
	CC-7	48			12	3.33333			RC-7	28			8.17	4.19483			RR-7	13.973			7.27	2.64375
	CC-8	47			12.11	3.20486			RC-8	33			9.47	3.67971			RR-8	23.087			9.43	2.59624
	CC-9	57			12.7	3.53401			RC-9	46			11.1	3.73346			RR-9	21.743			8.79	2.81411
	CC-10	57			11.5	4.31002			RC-10	51			11.8	3.66274			RR-10	23.273			8.45	3.25941
	CC-11	56			12.5	3.584			RC-11	51			11.36	3.95197			RR-11	23.176			9.11	2.79255
	CC-12	55			12.6	3.46435			RC-12	53			11.1	4.3016			RR-12	23.125			8.87	2.93924
	CC-13	58			12.66	3.61877			RC-13	56			11.3	4.38562			RR-13	24.839			9.08	3.01275
	CC-14	59			12.43	3.81865			RC-14	53			11.64	3.91174			RR-14	24.171			8.96	3.01078
	CC-15	60			12.8	3.66211			RC-15	52			10.94	4.34479			RR-15	23.582			8.95	2.94398
	CC-16	56			12.32	3.68949			RC-16	60			11.91	4.22988			RR-16
	CC-17	47			11.98	3.2748			RC-17	26			9.28	3.0191			RR-17
	CC-18	49			12.1	3.34677			RC-18	22			8.52	3.0307			RR-18
	CC-19	50			12.2	3.35931			RC-19	27			9.68	2.88146			RR-19
	CC-20	61			13.1	3.55457			RC-20	25			9.62	2.70141			RR-20
			X+1SD=58.478 X-1SD=43.422								Yellow flag: excessive catch-up growth Green mark: Catch-up growth success Blue mark: catch-up growth failure

## Sheet: 4 weeks
group	serial number	weight (g)	average weight (g)	standard deviation	height (cm)	BMI (kg/m2)		group	serial number	weight (g)	average weight (g)	standard deviation	height (cm)	BMI (kg/m2)		group	serial number	weight (g)	average weight (g)	standard deviation	height (cm)	BMI (kg/m2)
CC	CC-1	61	104.1	28.6097	12.61	3.83619		RC	RC-1	83	64.85	15.1632	12.63	5.20321		RR	RR-1	25.856	32.2309	7.26928	9.67	2.76508
	CC-2	57			12.57	3.60748			RC-2	79			12.24	5.27308			RR-2	23.034			8.93	2.88846
	CC-3	66			12.63	4.13749			RC-3	84			13.99	4.29184			RR-3	24.382			9.38	2.77117
	CC-4	69			13.6	3.73054			RC-4	75			13.39	4.18312			RR-4	25.637			10.07	2.52818
	CC-5	76			13.4	4.23257			RC-5	49			12.13	3.33023			RR-5	27.523			9.38	3.12817
	CC-6	94			13.75	4.9719			RC-6	56			12.51	3.57827			RR-6	25.941			9.74	2.73444
	CC-7	82			13.2	4.70615			RC-7	43			11.53	3.23452			RR-7	22.46			9.12	2.70035
	CC-8	82			13.12	4.76372			RC-8	53			12.44	3.4248			RR-8	39.334			11.35	3.05335
	CC-9	143			15	6.35556			RC-9	66			13.7	3.51644			RR-9	37.621			10.94	3.14337
	CC-10	142			14.6	6.66166			RC-10	72			15.8	2.88415			RR-10	35.834			10.77	3.08933
	CC-11	133			14.8	6.07195			RC-11	71			14.6	3.33083			RR-11	40.765			11.45	3.1094
	CC-12	130			14.1	6.53891			RC-12	66			13.9	3.41597			RR-12	38.422			10.2	3.693
	CC-13	122			14.65	5.6844			RC-13	84			14.1	4.22514			RR-13	39.995			10.8	3.42893
	CC-14	121			14.8	5.52411			RC-14	74			13.5	4.06036			RR-14	35.688			10.56	3.20033
	CC-15	126			14.88	5.69069			RC-15	73			14	3.72449			RR-15	40.972			11.03	3.36772
	CC-16	126			14.9	5.67542			RC-16	84			14.8	3.83492			RR-16
	CC-17	102			14	5.20408			RC-17	49			11.8	3.5191			RR-17
	CC-18	105			14.17	5.22937			RC-18	41			11.19	3.27434			RR-18
	CC-19	112			14.3	5.47704			RC-19	51			12.28	3.382			RR-19
	CC-20	133			15.07	5.85632			RC-20	44			11.47	3.34446			RR-20

## Sheet: 5 weeks
group	serial number	weight (g)	average weight (g)	standard deviation	height (cm)	BMI (kg/m2)		group	serial number	weight (g)	average weight (g)	standard deviation	height (cm)	BMI (kg/m2)		group	serial number	weight (g)	average weight (g)	standard deviation	height (cm)	BMI (kg/m2)
CC	CC-1	101	137.1	29.1221	14.65	4.70594		RC	RC-1	99	95.45	22.099	15.8	3.96571		RR	RR-1	53	61.1333	12.3281	12.22	3.54922
	CC-2	97			14.34	4.71708			RC-2	121			16.1	4.66803			RR-2	44			11.98	3.06577
	CC-3	111			15.44	4.65617			RC-3	122			17.2	4.12385			RR-3	50			11.53	3.76107
	CC-4	110			15.2	4.76108			RC-4	107			16	4.17969			RR-4	48			12.11	3.27305
	CC-5	118			15.44	4.9498			RC-5	61			12.7	3.78201			RR-5	56			12.44	3.61866
	CC-6	150			16.67	5.39784			RC-6	67			13.2	3.84527			RR-6	49			12	3.40278
	CC-7	128			15.9	5.06309			RC-7	62			12.4	4.03226			RR-7	43			11.69	3.14658
	CC-8	127			15.83	5.06806			RC-8	71			12.9	4.26657			RR-8	76			13.56	4.13327
	CC-9	182			17.6	5.87552			RC-9	110			14.9	4.95473			RR-9	72			13	4.26036
	CC-10	174			17.24	5.8543			RC-10	109			14.5	5.1843			RR-10	67			12.8	4.08936
	CC-11	168			17	5.81315			RC-11	108			15.7	4.38152			RR-11	75			13.6	4.05493
	CC-12	160			16.91	5.59542			RC-12	121			15.2	5.23719			RR-12	73			13.4	4.06549
	CC-13	169			17.2	5.71255			RC-13	98			14.9	4.41422			RR-13	71			13	4.20118
	CC-14	140			16.39	5.21159			RC-14	123			16.7	4.41034			RR-14	68			12.6	4.28319
	CC-15	163			17.1	5.57436			RC-15	106			16.4	3.94111			RR-15	72			12.9	4.32666
	CC-16	160			17	5.53633			RC-16	116			17	4.01384			RR-16
	CC-17	108			15	4.8			RC-17	82			13.7	4.36891			RR-17
	CC-18	104			14.91	4.67819			RC-18	66			13	3.90533			RR-18
	CC-19	104			15	4.62222			RC-19	84			14.1	4.22514			RR-19
	CC-20	168			17.11	5.73864			RC-20	76			13.54	4.14549			RR-20

## Sheet: 6 weeks
group	serial number	weight (g)	average weight (g)	standard deviation	height (cm)	BMI (kg/m2)		group	serial number	weight (g)	average weight (g)	standard deviation	height (cm)	BMI (kg/m2)		group	serial number	weight (g)	average weight (g)	standard deviation	height (cm)	BMI (kg/m2)
CC	CC-1	151	191.35	33.8795	16.11	5.81816		RC	RC-1		130.842	32.4162				RR	RR-1	86	97	13.8719	13.21	4.92825
	CC-2	159			15.74	6.41782			RC-2	92			14.1	4.62753			RR-2	72			11.3	5.63866
	CC-3	179			16.3	6.73717			RC-3	107			14.66	4.9787			RR-3	81			13.1	4.72
	CC-4	170			15.99	6.64893			RC-4	80			13	4.73373			RR-4	79			12.98	4.68897
	CC-5	179			18.33	5.32756			RC-5	91			12.95	5.42628			RR-5	95			13.65	5.09869
	CC-6	211			18.5	6.16508			RC-6	110			13.74	5.82665			RR-6	88			13.76	4.64778
	CC-7	191			18.2	5.76621			RC-7	100			13.41	5.56087			RR-7	86			13.11	5.00372
	CC-8	151			17.7	4.81982			RC-8	103			13.5	5.65158			RR-8	113			13.1	6.5847
	CC-9	225			19.2	6.10352			RC-9	165			16.48	6.07533			RR-9	109			13.4	6.07039
	CC-10	250			19.6	6.50771			RC-10	161			16.6	5.84265			RR-10	101			13.3	5.70976
	CC-11	202			18.7	5.77654			RC-11	169			16.8	5.98781			RR-11	112			14.1	5.63352
	CC-12	211			19.1	5.78383			RC-12	161			16.6	5.84265			RR-12	109			13.5	5.9808
	CC-13	235			19.2	6.37478			RC-13	176			17.2	5.94916			RR-13	111			13.7	5.91401
	CC-14	190			18.1	5.79958			RC-14	160			16.4	5.94884			RR-14	106			12.3	7.00641
	CC-15	221			18.4	6.52765			RC-15	164			16.6	5.95152			RR-15	107			13.7	5.70089
	CC-16	213			18.3	6.3603			RC-16	160			16.55	5.84149			RR-16
	CC-17	151			17.4	4.98745			RC-17	138			14.47	6.59086			RR-17
	CC-18	134			17	4.63668			RC-18	104			13.29	5.88821			RR-18
	CC-19	164			16.4	6.09756			RC-19	135			14.77	6.18832			RR-19
	CC-20	240			18.6	6.93722			RC-20	110			13.99	5.62027			RR-20

## Sheet: 7 weeks
group	serial number	weight (g)	average weight (g)	standard deviation	height (cm)	BMI (kg/m2)		group	serial number	weight (g)	average weight (g)	standard deviation	height (cm)	BMI (kg/m2)		group	serial number	weight (g)	average weight (g)	standard deviation	height (cm)	BMI (kg/m2)
CC	CC-1	151	210.35	38.5026	17.8	4.76581		RC	RC-1							RR	RR-1	112	90.4667	15.9636	15.7	4.54379
	CC-2	169			18.2	5.10204			RC-2	139	162.737	25.989	16.1	5.36245			RR-2	90			14.7	4.16493
	CC-3	191			19	5.29086			RC-3	161			16.8	5.70437			RR-3	106			14.89	4.78097
	CC-4	173			18.5	5.05478			RC-4	110			15.9	4.35109			RR-4	95			14.8	4.33711
	CC-5	233			21	5.28345			RC-5	142			16.5	5.21579			RR-5	124			15.83	4.94834
	CC-6	265			21.3	5.84099			RC-6	168			16.95	5.8475			RR-6	109			15.1	4.78049
	CC-7	177			20.7	4.13078			RC-7	147			16.6	5.33459			RR-7	97			15	4.31111
	CC-8	177			20.7	4.13078			RC-8	155			16.8	5.49178			RR-8	82			14.7	3.79472
	CC-9	261			21	5.91837			RC-9	192			18.39	5.67725			RR-9	84			15.2	3.63573
	CC-10	197			21.2	4.38323			RC-10	190			18.17	5.75498			RR-10	75			13.87	3.8986
	CC-11	245			21.8	5.15529			RC-11	204			19	5.65097			RR-11	78			14.24	3.84658
	CC-12	200			21.1	4.49226			RC-12	187			17.94	5.81028			RR-12	73			14	3.72449
	CC-13	212			21.3	4.67279			RC-13	191			18.5	5.58072			RR-13	78			13.69	4.16186
	CC-14	202			20.3	4.90184			RC-14	165			17.13	5.62301			RR-14	77			14.31	3.7602
	CC-15	257			21.5	5.55976			RC-15	180			17.98	5.56792			RR-15	77			14.64	3.5926
	CC-16	208			22	4.29752			RC-16	178			18.1	5.43329			RR-16
	CC-17	192			21.2	4.27198			RC-17	172			18.44	5.05832			RR-17
	CC-18	183			20.4	4.39735			RC-18	133			16.11	5.12461			RR-18
	CC-19	214			20.9	4.89916			RC-19	158			18.11	4.81748			RR-19
	CC-20	300			23.2	5.57372			RC-20	120			16	4.6875			RR-20

## Sheet: 8 weeks
group	serial number	weight (g)	average weight (g)	standard deviation	height (cm)	BMI (kg/m2)		group	serial number	weight (g)	average weight (g)	standard deviation	height (cm)	BMI (kg/m2)		group	serial number	weight (g)	average weight (g)	standard deviation	height (cm)	BMI (kg/m2)
CC	CC-1	242	254.75	35.7047	18.89	6.7819		RC	RC-1							RR	RR-1	187	172	17.0126	18.6	5.40525
	CC-2	256			19.3	6.87267			RC-2	241	219.263	24.4991	19	6.6759			RR-2	159			17.4	5.25168
	CC-3	293			19.6	7.62703			RC-3	268			20.1	6.6335			RR-3	181			17.8	5.71266
	CC-4	257			20	6.425			RC-4	187			18	5.7716			RR-4	159			18.1	4.85333
	CC-5	276			22	5.70248			RC-5	210			18.4	6.20274			RR-5	212			19.5	5.57528
	CC-6	289			21.9	6.02573			RC-6	249			19.2	6.75456			RR-6	194			17.8	6.12296
	CC-7	233			21.2	5.18423			RC-7	208			17.9	6.49168			RR-7	175			17.6	5.64954
	CC-8	232			21.7	4.92684			RC-8	218			18.5	6.36961			RR-8	181			17.7	5.77739
	CC-9	238			21.8	5.008			RC-9	224			18.6	6.47474			RR-9	175			17.8	5.52329
	CC-10	305			22.4	6.0786			RC-10	215			19.1	5.89348			RR-10	157			17.6	5.06844
	CC-11	279			22	5.76446			RC-11	245			19	6.7867			RR-11	156			17.4	5.1526
	CC-12	198			21.4	4.32352			RC-12	220			18.9	6.15884			RR-12	164			17.3	5.47964
	CC-13	222			21.6	4.75823			RC-13	216			19.4	5.73919			RR-13	150			17.5	4.89796
	CC-14	222			21.5	4.8026			RC-14	222			18.9	6.21483			RR-14	158			17.59	5.10652
	CC-15	277			22.5	5.4716			RC-15	239			19.1	6.55136			RR-15	172			17.7	5.49012
	CC-16	238			21.9	4.96237			RC-16	195			18.45	5.72851			RR-16
	CC-17	221			21.4	4.82575			RC-17	235			19.5	6.18014			RR-17
	CC-18	216			21.3	4.76096			RC-18	179			18.7	5.11882			RR-18
	CC-19	258			21.7	5.47899			RC-19	223			19.2	6.04926			RR-19
	CC-20	343			22.8	6.59818			RC-20	172			18.67	4.93446			RR-20

[truncated: 11 more sheets: 9 weeks, 10 weeks, 11 weeks, 12 weeks, 4 months, 5 months, 6 months, 7 months, 8 months, 9 months, Sheet1]
