# Supplementary material for: Intrauterine Growth Restriction Induces Adulthood Chronic Metabolic Disorder in Cardiac and Skeletal Muscles
Source: Front Nutr. 2022 Jul 22;9:929943. doi: 10.3389/fnut.2022.929943 (PMC9354130; doi:10.3389/fnut.2022.929943)
Supplement: Supplementary Figure 1 — The growth curve of different treated groups. [file Data_Sheet_1.zip › supplementary material/Supplementary Table S3-S14.xlsx]

## Sheet: Table List
Table S3. The GO and KEGG enrichment results of the up-regulated DEGs in RC_9_Nor (RC_9_Nor vs CC_9_Nor) in the cardiac muscle samples of the rats
Table S4. The GO and KEGG enrichment results of the down-regulated DEGs in RC_9_Nor (RC_9_Nor vs CC_9_Nor) in the cardiac muscle samples of the rats
Table S5. The GO and KEGG enrichment results of the up-regulated DEGs in RR_3_Mal (RR_3_Mal vs RC_3_Mal) in the cardiac muscle samples of the rats
Table S6. The GO and KEGG enrichment results of the down-regulated DEGs in RR_3_Mal (RR_3_Mal vs RC_3_Mal) in the cardiac muscle samples of the rats
Table S7. The GO and KEGG enrichment results of the up-regulated DEGs in RR_3_Mal (RR_3_Mal vs RR_9_Mal) in the cardiac muscle samples of the rats
Table S8. The GO and KEGG enrichment results of the down-regulated DEGs in RR_3_Mal (RR_3_Mal vs RR_9_Mal) in the cardiac muscle samples of the rats
Table S9. The GO and KEGG enrichment results of the up-regulated DEGs in RC_9_Ob (RC_9_Ob vs CC_9_Ob) in the skeletal muscle samples of the rats
Table S10. The GO and KEGG enrichment results of the down-regulated DEGs in RC_9_Ob (RC_9_Ob vs CC_9_Ob) in the skeletal muscle samples of the rats
Table S11. The GO and KEGG enrichment results of the up-regulated DEGs in RR_3_Mal (RR_3_Mal vs RC_3_Mal) in the skeletal muscle samples of the rats
Table S12. The GO and KEGG enrichment results of the down-regulated DEGs in RR_3_Mal (RR_3_Mal vs RC_3_Mal) in the skeletal muscle samples of the rats
Table S13. The GO and KEGG enrichment results of the up-regulated DEGs in RR_3_Mal (RR_3_Mal vs RR_9_Mal) in the skeletal muscle samples of the rats
Table S14. The GO and KEGG enrichment results of the down-regulated DEGs in RR_3_Mal (RR_3_Mal vs RR_9_Mal) in the skeletal muscle samples of the rats

## Sheet: Table S3
Table S3. The GO and KEGG enrichment results of the up-regulated DEGs in RC_9_Nor (RC_9_Nor vs CC_9_Nor) in the cardiac muscle samples of the rats
source	term_name	term_id	adjusted_p_value	negative_log10_of_adjusted_p_value	term_size	query_size	intersection_size	effective_domain_size	intersections
GO:MF	structural constituent of ribosome	GO:0003735	5.32e-21	20.2742	513	183	40	17382	ENSRNOG00000002070,ENSRNOG00000042233,ENSRNOG00000004107,ENSRNOG00000048109,ENSRNOG00000016411,ENSRNOG00000048456,ENSRNOG00000047151,ENSRNOG00000000505,ENSRNOG00000018774,ENSRNOG00000028690,ENSRNOG00000014179,ENSRNOG00000060449,ENSRNOG00000013874,ENSRNOG00000028505,ENSRNOG00000043348,ENSRNOG00000028939,ENSRNOG00000060344,ENSRNOG00000008140,ENSRNOG00000014214,ENSRNOG00000004196,ENSRNOG00000032605,…
GO:MF	structural molecule activity	GO:0005198	8.81e-17	16.0551	801	183	43	17382	ENSRNOG00000002070,ENSRNOG00000042233,ENSRNOG00000004107,ENSRNOG00000008994,ENSRNOG00000048109,ENSRNOG00000016411,ENSRNOG00000048456,ENSRNOG00000047151,ENSRNOG00000000505,ENSRNOG00000018774,ENSRNOG00000028690,ENSRNOG00000014179,ENSRNOG00000060449,ENSRNOG00000013874,ENSRNOG00000028505,ENSRNOG00000043348,ENSRNOG00000028939,ENSRNOG00000060344,ENSRNOG00000018371,ENSRNOG00000008140,ENSRNOG00000014214,…
GO:MF	single-stranded DNA 5'-3' exodeoxyribonuclease activity	GO:0045145	0.000447117	3.34958	4	156	3	17382	ENSRNOG00000056209,ENSRNOG00000028566,ENSRNOG00000018390
GO:MF	5'-3' exodeoxyribonuclease activity	GO:0035312	0.00287651	2.54113	7	156	3	17382	ENSRNOG00000056209,ENSRNOG00000028566,ENSRNOG00000018390
GO:MF	single-stranded DNA exodeoxyribonuclease activity	GO:0008297	0.00545034	2.26358	9	156	3	17382	ENSRNOG00000056209,ENSRNOG00000028566,ENSRNOG00000018390
GO:MF	MHC class II protein complex binding	GO:0023026	0.00589333	2.22964	8	205	3	17382	ENSRNOG00000047854,ENSRNOG00000049491,ENSRNOG00000047864
GO:MF	IgG binding	GO:0019864	0.00589333	2.22964	5	51	2	17382	ENSRNOG00000024159,ENSRNOG00000049422
GO:MF	IgE binding	GO:0019863	0.00775998	2.11014	2	199	2	17382	ENSRNOG00000024159,ENSRNOG00000010645
GO:MF	immunoglobulin receptor activity	GO:0019763	0.00928679	2.03213	7	51	2	17382	ENSRNOG00000024159,ENSRNOG00000049422
GO:MF	ubiquitin ligase inhibitor activity	GO:1990948	0.0112163	1.95015	3	155	2	17382	ENSRNOG00000004107,ENSRNOG00000024603
GO:MF	CCR2 chemokine receptor binding	GO:0031727	0.0142019	1.84765	4	141	2	17382	ENSRNOG00000000239,ENSRNOG00000007159
GO:MF	exodeoxyribonuclease activity, producing 5'-phosphomonoesters	GO:0016895	0.0142019	1.84765	16	156	3	17382	ENSRNOG00000056209,ENSRNOG00000028566,ENSRNOG00000018390
GO:MF	exodeoxyribonuclease activity	GO:0004529	0.0142019	1.84765	16	156	3	17382	ENSRNOG00000056209,ENSRNOG00000028566,ENSRNOG00000018390
GO:MF	5'-3' exonuclease activity	GO:0008409	0.0149693	1.8248	18	156	3	17382	ENSRNOG00000056209,ENSRNOG00000028566,ENSRNOG00000018390
GO:MF	ubiquitin-protein transferase inhibitor activity	GO:0055105	0.0149693	1.8248	4	155	2	17382	ENSRNOG00000004107,ENSRNOG00000024603
GO:MF	MHC protein complex binding	GO:0023023	0.0149693	1.8248	14	205	3	17382	ENSRNOG00000047854,ENSRNOG00000049491,ENSRNOG00000047864
GO:MF	immunoglobulin binding	GO:0019865	0.0149693	1.8248	14	199	3	17382	ENSRNOG00000024159,ENSRNOG00000049422,ENSRNOG00000010645
GO:MF	actin filament binding	GO:0051015	0.0163211	1.78725	165	18	3	17382	ENSRNOG00000008994,ENSRNOG00000000853,ENSRNOG00000016257
GO:MF	carbohydrate binding	GO:0030246	0.0193091	1.71424	199	4	2	17382	ENSRNOG00000030012,ENSRNOG00000032844
GO:MF	beta-N-acetylgalactosaminidase activity	GO:0032428	0.0294373	1.5311	1	22	1	17382	ENSRNOG00000052219
GO:MF	deoxyribonuclease activity	GO:0004536	0.0294373	1.5311	53	156	4	17382	ENSRNOG00000056209,ENSRNOG00000002693,ENSRNOG00000028566,ENSRNOG00000018390
GO:MF	RAGE receptor binding	GO:0050786	0.0314928	1.50179	6	174	2	17382	ENSRNOG00000011821,ENSRNOG00000012393
GO:MF	T cell receptor binding	GO:0042608	0.0333206	1.47729	7	4	1	17382	ENSRNOG00000032844
GO:MF	chemokine (C-C motif) ligand 7 binding	GO:0035717	0.0387771	1.41143	2	17	1	17382	ENSRNOG00000006715
GO:MF	molecular adaptor activity	GO:0060090	0.0394446	1.40401	236	67	5	17382	ENSRNOG00000006940,ENSRNOG00000008994,ENSRNOG00000027028,ENSRNOG00000015294,ENSRNOG00000001425
GO:MF	superoxide-generating NAD(P)H oxidase activity	GO:0016175	0.0394446	1.40401	7	178	2	17382	ENSRNOG00000006940,ENSRNOG00000013014
GO:MF	Wnt-protein binding	GO:0017147	0.0496553	1.30403	27	2	1	17382	ENSRNOG00000006231
GO:MF	chemokine (C-C motif) ligand 5 binding	GO:0071791	0.0496553	1.30403	3	17	1	17382	ENSRNOG00000006715
GO:MF	peptide antigen binding	GO:0042605	0.0496553	1.30403	13	4	1	17382	ENSRNOG00000032844
GO:MF	lysozyme activity	GO:0003796	0.0496553	1.30403	12	123	2	17382	ENSRNOG00000034139,ENSRNOG00000005825
GO:MF	orotate phosphoribosyltransferase activity	GO:0004588	0.057127	1.24316	1	75	1	17382	ENSRNOG00000001797
GO:MF	orotidine-5'-phosphate decarboxylase activity	GO:0004590	0.057127	1.24316	1	75	1	17382	ENSRNOG00000001797
GO:MF	polysaccharide binding	GO:0030247	0.057127	1.24316	19	4	1	17382	ENSRNOG00000032844
GO:MF	superoxide-generating NADPH oxidase activator activity	GO:0016176	0.057127	1.24316	6	11	1	17382	ENSRNOG00000006940
GO:MF	IgE receptor activity	GO:0019767	0.057127	1.24316	2	34	1	17382	ENSRNOG00000024159
GO:MF	immune receptor activity	GO:0140375	0.057127	1.24316	113	51	3	17382	ENSRNOG00000006715,ENSRNOG00000024159,ENSRNOG00000049422
GO:MF	hepatocyte growth factor binding	GO:0036458	0.057127	1.24316	1	69	1	17382	ENSRNOG00000003715
GO:MF	fatty acid elongase activity	GO:0009922	0.0575475	1.23997	8	10	1	17382	ENSRNOG00000014702
GO:MF	actin binding	GO:0003779	0.0603822	1.21909	342	18	3	17382	ENSRNOG00000008994,ENSRNOG00000000853,ENSRNOG00000016257
GO:MF	calcitonin gene-related peptide binding	GO:1990407	0.0647881	1.1885	1	97	1	17382	ENSRNOG00000019926
GO:MF	cadherin binding	GO:0045296	0.0647881	1.1885	48	2	1	17382	ENSRNOG00000006231
GO:MF	lipid binding	GO:0008289	0.0650385	1.18683	594	22	4	17382	ENSRNOG00000006940,ENSRNOG00000019776,ENSRNOG00000052393,ENSRNOG00000052219
GO:MF	ferric iron binding	GO:0008199	0.0650385	1.18683	24	87	2	17382	ENSRNOG00000031506,ENSRNOG00000033776
GO:MF	cyclin-dependent protein kinase activating kinase activity	GO:0019912	0.0650385	1.18683	1	107	1	17382	ENSRNOG00000000521
GO:MF	beta-N-acetylhexosaminidase activity	GO:0004563	0.0650385	1.18683	5	22	1	17382	ENSRNOG00000052219
GO:MF	peptidoglycan muralytic activity	GO:0061783	0.0650385	1.18683	17	123	2	17382	ENSRNOG00000034139,ENSRNOG00000005825
GO:MF	L-dopa O-methyltransferase activity	GO:0102084	0.0650385	1.18683	1	114	1	17382	ENSRNOG00000001889
GO:MF	orcinol O-methyltransferase activity	GO:0102938	0.0650385	1.18683	1	114	1	17382	ENSRNOG00000001889
GO:MF	exonuclease activity, active with either ribo- or deoxyribonucleic acids and producing 5'-phosphomonoesters	GO:0016796	0.0651031	1.1864	44	156	3	17382	ENSRNOG00000056209,ENSRNOG00000028566,ENSRNOG00000018390
GO:MF	fatty acid synthase activity	GO:0004312	0.0651031	1.1864	12	10	1	17382	ENSRNOG00000014702
GO:MF	structural constituent of cytoskeleton	GO:0005200	0.0651031	1.1864	51	133	3	17382	ENSRNOG00000008994,ENSRNOG00000018371,ENSRNOG00000000991
GO:MF	double-stranded DNA 5'-3' exodeoxyribonuclease activity	GO:0051908	0.0651031	1.1864	1	126	1	17382	ENSRNOG00000056209
GO:MF	peptide binding	GO:0042277	0.0651031	1.1864	170	13	2	17382	ENSRNOG00000032844,ENSRNOG00000027990
GO:MF	G protein-coupled UDP receptor activity	GO:0045029	0.0684616	1.16455	1	135	1	17382	ENSRNOG00000019270
GO:MF	ubiquitin-protein transferase regulator activity	GO:0055106	0.0742426	1.12935	16	155	2	17382	ENSRNOG00000004107,ENSRNOG00000024603
GO:MF	protein-containing complex binding	GO:0044877	0.0742426	1.12935	1014	205	21	17382	ENSRNOG00000032844,ENSRNOG00000008994,ENSRNOG00000000853,ENSRNOG00000016257,ENSRNOG00000024159,ENSRNOG00000049422,ENSRNOG00000030187,ENSRNOG00000006345,ENSRNOG00000019229,ENSRNOG00000043451,ENSRNOG00000000521,ENSRNOG00000047854,ENSRNOG00000002693,ENSRNOG00000000991,ENSRNOG00000004517,ENSRNOG00000015411,ENSRNOG00000011955,ENSRNOG00000010184,ENSRNOG00000049491,ENSRNOG00000010645,ENSRNOG00000047864
GO:MF	cytosine deaminase activity	GO:0004131	0.0763888	1.11697	1	159	1	17382	ENSRNOG00000015411
GO:MF	oxidoreductase activity, acting on NAD(P)H, oxygen as acceptor	GO:0050664	0.0827405	1.08228	16	11	1	17382	ENSRNOG00000006940
GO:MF	histone-glutamine methyltransferase activity	GO:1990259	0.0870261	1.06035	2	94	1	17382	ENSRNOG00000019229
GO:MF	transcription coactivator binding	GO:0001223	0.0872161	1.0594	16	12	1	17382	ENSRNOG00000004107
GO:MF	amide binding	GO:0033218	0.0886347	1.0524	222	13	2	17382	ENSRNOG00000032844,ENSRNOG00000027990
GO:MF	protein tyrosine phosphatase activity	GO:0004725	0.0886347	1.0524	99	2	1	17382	ENSRNOG00000006231
GO:MF	ligase regulator activity	GO:0055103	0.0895435	1.04797	1	206	1	17382	ENSRNOG00000008609
GO:MF	ferrous iron binding	GO:0008198	0.0931338	1.03089	34	87	2	17382	ENSRNOG00000031506,ENSRNOG00000033776
GO:MF	catechol O-methyltransferase activity	GO:0016206	0.0957447	1.01889	2	114	1	17382	ENSRNOG00000001889
GO:MF	double-stranded DNA exodeoxyribonuclease activity	GO:0008309	0.101334	0.994243	2	126	1	17382	ENSRNOG00000056209
GO:MF	phospholipase C activity	GO:0004629	0.101334	0.994243	16	17	1	17382	ENSRNOG00000006715
GO:MF	phosphatidylinositol phospholipase C activity	GO:0004435	0.101334	0.994243	16	17	1	17382	ENSRNOG00000006715
GO:MF	IgG receptor activity	GO:0019770	0.101334	0.994243	5	51	1	17382	ENSRNOG00000049422
GO:MF	protein transmembrane transporter activity	GO:0008320	0.101334	0.994243	17	16	1	17382	ENSRNOG00000048613
GO:MF	epidermal growth factor binding	GO:0048408	0.101334	0.994243	3	86	1	17382	ENSRNOG00000006345
GO:MF	G protein-coupled UTP receptor activity	GO:0045030	0.101334	0.994243	2	135	1	17382	ENSRNOG00000019270
GO:MF	G protein-coupled pyrimidinergic nucleotide receptor activity	GO:0071553	0.101334	0.994243	2	135	1	17382	ENSRNOG00000019270
GO:MF	calcitonin gene-related peptide receptor activity	GO:0001635	0.102922	0.987492	3	97	1	17382	ENSRNOG00000019926
GO:MF	protein-glutamine N-methyltransferase activity	GO:0036009	0.102922	0.987492	3	94	1	17382	ENSRNOG00000019229
GO:MF	calcitonin family binding	GO:0097644	0.102922	0.987492	3	97	1	17382	ENSRNOG00000019926
GO:MF	amylin receptor activity	GO:0097643	0.102922	0.987492	3	97	1	17382	ENSRNOG00000019926
GO:MF	alcohol transmembrane transporter activity	GO:0015665	0.103214	0.986261	2	187	1	17382	ENSRNOG00000015518
GO:MF	molecular sequestering activity	GO:0140313	0.103214	0.986261	4	107	1	17382	ENSRNOG00000000521
GO:MF	trialkylsulfonium hydrolase activity	GO:0016802	0.103214	0.986261	3	136	1	17382	ENSRNOG00000017777
GO:MF	hexosaminidase activity	GO:0015929	0.103214	0.986261	15	22	1	17382	ENSRNOG00000052219
GO:MF	C-C chemokine receptor activity	GO:0016493	0.103214	0.986261	23	17	1	17382	ENSRNOG00000006715
GO:MF	phospholipase activator activity	GO:0016004	0.103214	0.986261	14	22	1	17382	ENSRNOG00000052219
GO:MF	protein transporter activity	GO:0140318	0.103214	0.986261	22	16	1	17382	ENSRNOG00000048613
GO:MF	heparin binding	GO:0008201	0.103214	0.986261	111	161	4	17382	ENSRNOG00000000239,ENSRNOG00000007159,ENSRNOG00000011104,ENSRNOG00000021294
GO:MF	protein sequestering activity	GO:0140311	0.103214	0.986261	4	107	1	17382	ENSRNOG00000000521
GO:MF	transcription coregulator binding	GO:0001221	0.103214	0.986261	34	12	1	17382	ENSRNOG00000004107
GO:MF	G protein-coupled ADP receptor activity	GO:0001621	0.103214	0.986261	3	135	1	17382	ENSRNOG00000019270
GO:MF	lipase activator activity	GO:0060229	0.103214	0.986261	16	22	1	17382	ENSRNOG00000052219
GO:MF	L-isoleucine transaminase activity	GO:0052656	0.103214	0.986261	2	188	1	17382	ENSRNOG00000015514
GO:MF	G protein-coupled chemoattractant receptor activity	GO:0001637	0.103214	0.986261	25	17	1	17382	ENSRNOG00000006715
GO:MF	L-valine transaminase activity	GO:0052655	0.103214	0.986261	2	188	1	17382	ENSRNOG00000015514
GO:MF	L-leucine transaminase activity	GO:0052654	0.103214	0.986261	2	188	1	17382	ENSRNOG00000015514
GO:MF	cell adhesion molecule binding	GO:0050839	0.103214	0.986261	206	2	1	17382	ENSRNOG00000006231
GO:MF	L-leucine:2-oxoglutarate aminotransferase activity	GO:0050048	0.103214	0.986261	2	188	1	17382	ENSRNOG00000015514
GO:MF	translation elongation factor activity	GO:0003746	0.103214	0.986261	21	173	2	17382	ENSRNOG00000056855,ENSRNOG00000051885
GO:MF	adenosylhomocysteinase activity	GO:0004013	0.103214	0.986261	3	136	1	17382	ENSRNOG00000017777
GO:MF	CCR chemokine receptor binding	GO:0048020	0.103214	0.986261	30	141	2	17382	ENSRNOG00000000239,ENSRNOG00000007159
GO:MF	branched-chain-amino-acid transaminase activity	GO:0004084	0.103214	0.986261	2	188	1	17382	ENSRNOG00000015514
GO:MF	C-C chemokine binding	GO:0019957	0.103214	0.986261	22	17	1	17382	ENSRNOG00000006715
GO:MF	exonuclease activity	GO:0004527	0.103214	0.986261	68	156	3	17382	ENSRNOG00000056209,ENSRNOG00000028566,ENSRNOG00000018390
GO:MF	phospholipase activity	GO:0004620	0.103214	0.986261	85	125	3	17382	ENSRNOG00000006715,ENSRNOG00000019859,ENSRNOG00000000815
GO:MF	phosphoprotein phosphatase activity	GO:0004721	0.103214	0.986261	160	2	1	17382	ENSRNOG00000006231
GO:MF	co-receptor binding	GO:0039706	0.103214	0.986261	13	29	1	17382	ENSRNOG00000003807
GO:MF	thromboxane-A synthase activity	GO:0004796	0.103214	0.986261	2	172	1	17382	ENSRNOG00000007918
GO:MF	chemokine receptor activity	GO:0004950	0.103214	0.986261	25	17	1	17382	ENSRNOG00000006715
GO:MF	laminin receptor activity	GO:0005055	0.103214	0.986261	2	157	1	17382	ENSRNOG00000018645
GO:MF	retinol transmembrane transporter activity	GO:0034632	0.103214	0.986261	2	187	1	17382	ENSRNOG00000015518
GO:MF	transmembrane receptor protein tyrosine kinase adaptor activity	GO:0005068	0.103214	0.986261	6	67	1	17382	ENSRNOG00000001425
GO:MF	cytokine activity	GO:0005125	0.103214	0.986261	163	161	5	17382	ENSRNOG00000003807,ENSRNOG00000000239,ENSRNOG00000010208,ENSRNOG00000007159,ENSRNOG00000021294
GO:MF	phosphatidylinositol-3-phosphate binding	GO:0032266	0.103214	0.986261	38	11	1	17382	ENSRNOG00000006940
GO:MF	CCR1 chemokine receptor binding	GO:0031726	0.103214	0.986261	4	93	1	17382	ENSRNOG00000000239
GO:MF	macromolecule transmembrane transporter activity	GO:0022884	0.103214	0.986261	20	16	1	17382	ENSRNOG00000048613
GO:MF	thyroid hormone transmembrane transporter activity	GO:0015349	0.106307	0.973437	5	91	1	17382	ENSRNOG00000014311
GO:MF	chemokine binding	GO:0019956	0.106307	0.973437	29	150	2	17382	ENSRNOG00000006715,ENSRNOG00000039496
GO:MF	L-leucine transmembrane transporter activity	GO:0015190	0.106307	0.973437	5	91	1	17382	ENSRNOG00000014311
GO:MF	transaminase activity	GO:0008483	0.111781	0.951633	24	188	2	17382	ENSRNOG00000047933,ENSRNOG00000015514
GO:MF	laminin binding	GO:0043236	0.113671	0.944352	23	199	2	17382	ENSRNOG00000018645,ENSRNOG00000010645
GO:MF	transferase activity, transferring nitrogenous groups	GO:0016769	0.117267	0.930822	25	188	2	17382	ENSRNOG00000047933,ENSRNOG00000015514
GO:MF	antigen binding	GO:0003823	0.117267	0.930822	131	4	1	17382	ENSRNOG00000032844
GO:MF	phosphatase activity	GO:0016791	0.117267	0.930822	258	2	1	17382	ENSRNOG00000006231
GO:MF	branched-chain amino acid transmembrane transporter activity	GO:0015658	0.120982	0.91728	6	91	1	17382	ENSRNOG00000014311
GO:MF	hydrolase activity, hydrolyzing O-glycosyl compounds	GO:0004553	0.121918	0.913931	97	123	3	17382	ENSRNOG00000052219,ENSRNOG00000034139,ENSRNOG00000005825
GO:MF	TFIID-class transcription factor complex binding	GO:0001094	0.121918	0.913931	6	94	1	17382	ENSRNOG00000019229
GO:MF	copper-dependent protein binding	GO:0032767	0.121918	0.913931	3	186	1	17382	ENSRNOG00000013118
GO:MF	small conductance calcium-activated potassium channel activity	GO:0016286	0.123775	0.907368	5	116	1	17382	ENSRNOG00000019440
GO:MF	calcitonin family receptor activity	GO:0097642	0.123775	0.907368	6	97	1	17382	ENSRNOG00000019926
GO:MF	chemokine activity	GO:0008009	0.127879	0.893199	36	141	2	17382	ENSRNOG00000000239,ENSRNOG00000007159
GO:MF	sulfatide binding	GO:0120146	0.130741	0.883589	6	105	1	17382	ENSRNOG00000007164
GO:MF	lysophosphatidic acid binding	GO:0035727	0.130741	0.883589	6	105	1	17382	ENSRNOG00000007164
GO:MF	glycine transmembrane transporter activity	GO:0015187	0.13111	0.882366	7	91	1	17382	ENSRNOG00000014311
GO:MF	phosphoric ester hydrolase activity	GO:0042578	0.136383	0.86524	334	2	1	17382	ENSRNOG00000006231
GO:MF	box H/ACA snoRNA binding	GO:0034513	0.136383	0.86524	4	168	1	17382	ENSRNOG00000004247
GO:MF	hormone binding	GO:0042562	0.13875	0.857767	56	97	2	17382	ENSRNOG00000006345,ENSRNOG00000019926
GO:MF	large ribosomal subunit rRNA binding	GO:0070180	0.141351	0.849701	4	177	1	17382	ENSRNOG00000029115
GO:MF	calcium-independent phospholipase A2 activity	GO:0047499	0.141351	0.849701	6	119	1	17382	ENSRNOG00000019859
GO:MF	L-alanine transmembrane transporter activity	GO:0015180	0.141872	0.848102	8	91	1	17382	ENSRNOG00000014311
GO:MF	toxin transmembrane transporter activity	GO:0019534	0.141872	0.848102	8	91	1	17382	ENSRNOG00000014311
GO:MF	copper chaperone activity	GO:0016531	0.143214	0.844016	4	186	1	17382	ENSRNOG00000013118
GO:MF	syndecan binding	GO:0045545	0.143214	0.844016	4	189	1	17382	ENSRNOG00000058645
GO:MF	ribonucleoprotein complex binding	GO:0043021	0.143214	0.844016	135	169	4	17382	ENSRNOG00000006345,ENSRNOG00000002693,ENSRNOG00000015411,ENSRNOG00000011955
GO:MF	retinol binding	GO:0019841	0.143214	0.844016	4	187	1	17382	ENSRNOG00000015518
GO:MF	lipid transporter activity	GO:0005319	0.143214	0.844016	122	47	2	17382	ENSRNOG00000052219,ENSRNOG00000012062
GO:MF	oxidoreductase activity, acting on NAD(P)H	GO:0016651	0.143559	0.842969	70	11	1	17382	ENSRNOG00000006940
GO:MF	lipopeptide binding	GO:0071723	0.144064	0.841443	4	194	1	17382	ENSRNOG00000017819
GO:MF	small ribosomal subunit rRNA binding	GO:0070181	0.144064	0.841443	14	56	1	17382	ENSRNOG00000018774
GO:MF	lipase activity	GO:0016298	0.145651	0.836687	110	125	3	17382	ENSRNOG00000006715,ENSRNOG00000019859,ENSRNOG00000000815
GO:MF	filamin binding	GO:0031005	0.154201	0.811914	12	71	1	17382	ENSRNOG00000027582
GO:MF	hydroperoxy icosatetraenoate dehydratase activity	GO:0106256	0.154382	0.811403	5	172	1	17382	ENSRNOG00000007918
GO:MF	cytoskeletal protein binding	GO:0008092	0.154382	0.811403	809	18	3	17382	ENSRNOG00000008994,ENSRNOG00000000853,ENSRNOG00000016257
GO:MF	metallochaperone activity	GO:0016530	0.165108	0.782232	5	186	1	17382	ENSRNOG00000013118
GO:MF	cholesterol transfer activity	GO:0120020	0.16516	0.782095	20	47	1	17382	ENSRNOG00000012062
GO:MF	cytidine deaminase activity	GO:0004126	0.165833	0.780328	6	159	1	17382	ENSRNOG00000015411
GO:MF	metalloendopeptidase inhibitor activity	GO:0008191	0.165833	0.780328	9	106	1	17382	ENSRNOG00000010208
GO:MF	cyclin-dependent protein serine/threonine kinase inhibitor activity	GO:0004861	0.166046	0.779772	9	107	1	17382	ENSRNOG00000000521
GO:MF	lipoteichoic acid binding	GO:0070891	0.166536	0.778491	5	194	1	17382	ENSRNOG00000017819
GO:MF	sphingomyelin phosphodiesterase activity	GO:0004767	0.166957	0.777395	8	125	1	17382	ENSRNOG00000000815
GO:MF	hydrolase activity, acting on glycosyl bonds	GO:0016798	0.166957	0.777395	122	123	3	17382	ENSRNOG00000052219,ENSRNOG00000034139,ENSRNOG00000005825
GO:MF	alanine transmembrane transporter activity	GO:0022858	0.166957	0.777395	11	91	1	17382	ENSRNOG00000014311
GO:MF	sterol transfer activity	GO:0120015	0.166957	0.777395	21	47	1	17382	ENSRNOG00000012062
GO:MF	transition metal ion binding	GO:0046914	0.170514	0.768239	973	186	16	17382	ENSRNOG00000027990,ENSRNOG00000011821,ENSRNOG00000030187,ENSRNOG00000011647,ENSRNOG00000031506,ENSRNOG00000028939,ENSRNOG00000033776,ENSRNOG00000004196,ENSRNOG00000010208,ENSRNOG00000019859,ENSRNOG00000000815,ENSRNOG00000016392,ENSRNOG00000015411,ENSRNOG00000007918,ENSRNOG00000012393,ENSRNOG00000013118
GO:MF	chemokine receptor binding	GO:0042379	0.170514	0.768239	48	141	2	17382	ENSRNOG00000000239,ENSRNOG00000007159
GO:MF	frizzled binding	GO:0005109	0.174067	0.759284	37	29	1	17382	ENSRNOG00000003807
GO:MF	phospholipase A1 activity	GO:0008970	0.174067	0.759284	9	119	1	17382	ENSRNOG00000019859
GO:MF	protein homodimerization activity	GO:0042803	0.17517	0.756541	547	2	1	17382	ENSRNOG00000006231
GO:MF	S100 protein binding	GO:0044548	0.17517	0.756541	15	73	1	17382	ENSRNOG00000011647
GO:MF	tropomyosin binding	GO:0005523	0.17517	0.756541	15	73	1	17382	ENSRNOG00000011647
GO:MF	glycosaminoglycan binding	GO:0005539	0.17517	0.756541	160	161	4	17382	ENSRNOG00000000239,ENSRNOG00000007159,ENSRNOG00000011104,ENSRNOG00000021294
GO:MF	dipeptidyl-peptidase activity	GO:0008239	0.17517	0.756541	6	185	1	17382	ENSRNOG00000012640
GO:MF	glutathione peroxidase activity	GO:0004602	0.178133	0.749256	19	60	1	17382	ENSRNOG00000007743
GO:MF	identical protein binding	GO:0042802	0.187058	0.728023	1646	79	12	17382	ENSRNOG00000006231,ENSRNOG00000011093,ENSRNOG00000019776,ENSRNOG00000023226,ENSRNOG00000024159,ENSRNOG00000007437,ENSRNOG00000015294,ENSRNOG00000011821,ENSRNOG00000003870,ENSRNOG00000003715,ENSRNOG00000011647,ENSRNOG00000031506
GO:MF	MDM2/MDM4 family protein binding	GO:0097371	0.187058	0.728023	8	155	1	17382	ENSRNOG00000024603
GO:MF	mRNA 5'-UTR binding	GO:0048027	0.187058	0.728023	22	56	1	17382	ENSRNOG00000018774
GO:MF	hydrolase activity, acting on ether bonds	GO:0016801	0.187058	0.728023	9	136	1	17382	ENSRNOG00000017777
GO:MF	sodium ion binding	GO:0031402	0.187058	0.728023	6	206	1	17382	ENSRNOG00000008609
GO:MF	RNA polymerase II general transcription initiation factor binding	GO:0001091	0.187058	0.728023	13	94	1	17382	ENSRNOG00000019229
GO:MF	phosphoric diester hydrolase activity	GO:0008081	0.187603	0.726761	74	17	1	17382	ENSRNOG00000006715
GO:MF	flap endonuclease activity	GO:0048256	0.187603	0.726761	10	126	1	17382	ENSRNOG00000056209
GO:MF	sterol transporter activity	GO:0015248	0.187603	0.726761	27	47	1	17382	ENSRNOG00000012062
GO:MF	phospholipid binding	GO:0005543	0.187891	0.726093	365	21	2	17382	ENSRNOG00000006940,ENSRNOG00000052393
GO:MF	cuprous ion binding	GO:1903136	0.190808	0.719404	7	186	1	17382	ENSRNOG00000013118
GO:MF	nuclease activity	GO:0004518	0.19085	0.719309	175	156	4	17382	ENSRNOG00000056209,ENSRNOG00000002693,ENSRNOG00000028566,ENSRNOG00000018390
GO:MF	cysteine-type endopeptidase activity	GO:0004197	0.191577	0.717657	82	206	3	17382	ENSRNOG00000050697,ENSRNOG00000007089,ENSRNOG00000008609
GO:MF	organic cation transmembrane transporter activity	GO:0015101	0.19595	0.707855	15	91	1	17382	ENSRNOG00000014311
GO:MF	metalloendopeptidase activity	GO:0004222	0.198482	0.702278	115	70	2	17382	ENSRNOG00000003538,ENSRNOG00000030187
GO:MF	zinc ion binding	GO:0008270	0.198482	0.702278	676	174	11	17382	ENSRNOG00000027990,ENSRNOG00000030187,ENSRNOG00000011647,ENSRNOG00000028939,ENSRNOG00000004196,ENSRNOG00000010208,ENSRNOG00000019859,ENSRNOG00000000815,ENSRNOG00000016392,ENSRNOG00000015411,ENSRNOG00000012393
GO:MF	hydrolase activity, acting on ester bonds	GO:0016788	0.198482	0.702278	694	2	1	17382	ENSRNOG00000006231
GO:MF	calcium-activated potassium channel activity	GO:0015269	0.198482	0.702278	12	116	1	17382	ENSRNOG00000019440
GO:MF	sulfur compound binding	GO:1901681	0.204184	0.689978	176	161	4	17382	ENSRNOG00000000239,ENSRNOG00000007159,ENSRNOG00000011104,ENSRNOG00000021294
GO:MF	signaling receptor complex adaptor activity	GO:0030159	0.204184	0.689978	22	67	1	17382	ENSRNOG00000001425
GO:MF	G protein-coupled purinergic nucleotide receptor activity	GO:0045028	0.20489	0.688478	11	135	1	17382	ENSRNOG00000019270
GO:MF	U3 snoRNA binding	GO:0034511	0.207548	0.682881	9	168	1	17382	ENSRNOG00000004247
GO:MF	basal transcription machinery binding	GO:0001098	0.211604	0.674476	42	203	2	17382	ENSRNOG00000019229,ENSRNOG00000007845
GO:MF	basal RNA polymerase II transcription machinery binding	GO:0001099	0.211604	0.674476	42	203	2	17382	ENSRNOG00000019229,ENSRNOG00000007845
GO:MF	cytokine receptor activity	GO:0004896	0.212866	0.671893	93	17	1	17382	ENSRNOG00000006715
GO:MF	phosphatidylinositol phosphate binding	GO:1901981	0.213842	0.669906	145	11	1	17382	ENSRNOG00000006940
GO:MF	retinal binding	GO:0016918	0.224182	0.6494	9	187	1	17382	ENSRNOG00000015518
GO:MF	copper ion binding	GO:0005507	0.232367	0.633826	49	186	2	17382	ENSRNOG00000012393,ENSRNOG00000013118
GO:MF	cholesterol binding	GO:0015485	0.234106	0.630587	38	47	1	17382	ENSRNOG00000012062
GO:MF	protein dimerization activity	GO:0046983	0.234794	0.629313	881	2	1	17382	ENSRNOG00000006231
GO:MF	insulin-like growth factor receptor binding	GO:0005159	0.234794	0.629313	13	139	1	17382	ENSRNOG00000004517
GO:MF	titin binding	GO:0031432	0.237453	0.624423	9	206	1	17382	ENSRNOG00000008609
GO:MF	extracellular matrix binding	GO:0050840	0.237453	0.624423	47	199	2	17382	ENSRNOG00000018645,ENSRNOG00000010645
GO:MF	glutathione transferase activity	GO:0004364	0.237453	0.624423	31	60	1	17382	ENSRNOG00000007743
GO:MF	gamma-tubulin binding	GO:0043015	0.243439	0.61361	30	64	1	17382	ENSRNOG00000028753
GO:MF	rRNA methyltransferase activity	GO:0008649	0.245862	0.609309	21	94	1	17382	ENSRNOG00000019229
GO:MF	lipid transfer activity	GO:0120013	0.245862	0.609309	42	47	1	17382	ENSRNOG00000012062
GO:MF	ribosomal small subunit binding	GO:0043024	0.245862	0.609309	15	132	1	17382	ENSRNOG00000002693
GO:MF	catalytic activity, acting on a rRNA	GO:0140102	0.245862	0.609309	21	94	1	17382	ENSRNOG00000019229
GO:MF	signaling receptor binding	GO:0005102	0.245862	0.609309	1287	201	20	17382	ENSRNOG00000032844,ENSRNOG00000003807,ENSRNOG00000012881,ENSRNOG00000049422,ENSRNOG00000011821,ENSRNOG00000003870,ENSRNOG00000001425,ENSRNOG00000003715,ENSRNOG00000000239,ENSRNOG00000043451,ENSRNOG00000010208,ENSRNOG00000004517,ENSRNOG00000007159,ENSRNOG00000021294,ENSRNOG00000012393,ENSRNOG00000007545,ENSRNOG00000020845,ENSRNOG00000017417,ENSRNOG00000010645,ENSRNOG00000017703
GO:MF	Toll-like receptor binding	GO:0035325	0.247591	0.606265	10	201	1	17382	ENSRNOG00000017703
GO:MF	acylglycerol O-acyltransferase activity	GO:0016411	0.247591	0.606265	17	119	1	17382	ENSRNOG00000019859
GO:MF	acyltransferase activity, transferring groups other than amino-acyl groups	GO:0016747	0.24891	0.603958	204	10	1	17382	ENSRNOG00000014702
GO:MF	cytokine binding	GO:0019955	0.252202	0.598251	124	17	1	17382	ENSRNOG00000006715
GO:MF	oxidoreductase activity, acting on a heme group of donors	GO:0016675	0.252202	0.598251	23	92	1	17382	ENSRNOG00000021177
GO:MF	cytochrome-c oxidase activity	GO:0004129	0.252202	0.598251	23	92	1	17382	ENSRNOG00000021177
GO:MF	growth factor binding	GO:0019838	0.252202	0.598251	118	174	3	17382	ENSRNOG00000003715,ENSRNOG00000006345,ENSRNOG00000012393
GO:MF	RNA binding	GO:0003723	0.25374	0.595611	1135	177	16	17382	ENSRNOG00000002070,ENSRNOG00000048456,ENSRNOG00000000505,ENSRNOG00000018774,ENSRNOG00000014179,ENSRNOG00000028505,ENSRNOG00000019229,ENSRNOG00000005826,ENSRNOG00000056855,ENSRNOG00000048523,ENSRNOG00000011104,ENSRNOG00000024603,ENSRNOG00000015411,ENSRNOG00000004247,ENSRNOG00000051885,ENSRNOG00000029115
GO:MF	G protein-coupled peptide receptor activity	GO:0008528	0.25374	0.595611	126	17	1	17382	ENSRNOG00000006715
GO:MF	carboxy-lyase activity	GO:0016831	0.254429	0.594433	29	75	1	17382	ENSRNOG00000001797
GO:MF	peptide receptor activity	GO:0001653	0.254429	0.594433	128	17	1	17382	ENSRNOG00000006715
GO:MF	coreceptor activity	GO:0015026	0.259106	0.586523	23	97	1	17382	ENSRNOG00000019926
GO:MF	sterol binding	GO:0032934	0.260474	0.584236	48	47	1	17382	ENSRNOG00000012062
GO:MF	calcium ion binding	GO:0005509	0.26456	0.577476	630	73	5	17382	ENSRNOG00000000853,ENSRNOG00000023226,ENSRNOG00000011821,ENSRNOG00000030187,ENSRNOG00000011647
GO:MF	glycolipid binding	GO:0051861	0.26456	0.577476	22	105	1	17382	ENSRNOG00000007164
GO:MF	translation regulator activity	GO:0045182	0.2653	0.576263	125	173	3	17382	ENSRNOG00000056855,ENSRNOG00000011104,ENSRNOG00000051885
GO:MF	calcium-dependent protein binding	GO:0048306	0.2653	0.576263	62	174	2	17382	ENSRNOG00000011647,ENSRNOG00000012393
GO:MF	nucleoside diphosphate kinase activity	GO:0004550	0.2653	0.576263	18	132	1	17382	ENSRNOG00000002693
GO:MF	SH2 domain binding	GO:0042169	0.2653	0.576263	35	67	1	17382	ENSRNOG00000001425
GO:MF	acyltransferase activity	GO:0016746	0.2653	0.576263	233	10	1	17382	ENSRNOG00000014702
GO:MF	GABA receptor binding	GO:0050811	0.2653	0.576263	12	197	1	17382	ENSRNOG00000017417
GO:MF	core promoter sequence-specific DNA binding	GO:0001046	0.269939	0.568734	35	70	1	17382	ENSRNOG00000030187
GO:MF	protein-macromolecule adaptor activity	GO:0030674	0.269939	0.568734	175	14	1	17382	ENSRNOG00000008994
GO:MF	phosphatidylinositol binding	GO:0035091	0.271682	0.56594	225	11	1	17382	ENSRNOG00000006940
GO:MF	O-methyltransferase activity	GO:0008171	0.272949	0.563919	22	114	1	17382	ENSRNOG00000001889
GO:MF	carboxypeptidase activity	GO:0004180	0.272949	0.563919	40	63	1	17382	ENSRNOG00000050697
GO:MF	purinergic nucleotide receptor activity	GO:0001614	0.275417	0.56001	19	135	1	17382	ENSRNOG00000019270
GO:MF	nucleotide receptor activity	GO:0016502	0.275417	0.56001	19	135	1	17382	ENSRNOG00000019270
GO:MF	protein kinase activator activity	GO:0030295	0.275417	0.56001	67	169	2	17382	ENSRNOG00000000521,ENSRNOG00000011955
GO:MF	insulin receptor binding	GO:0005158	0.280744	0.551689	19	139	1	17382	ENSRNOG00000004517
GO:MF	protein serine/threonine kinase inhibitor activity	GO:0030291	0.282711	0.548658	25	107	1	17382	ENSRNOG00000000521
GO:MF	telomerase RNA binding	GO:0070034	0.283202	0.547904	16	168	1	17382	ENSRNOG00000004247
GO:MF	peroxidase activity	GO:0004601	0.286048	0.543561	46	60	1	17382	ENSRNOG00000007743
GO:MF	enzyme inhibitor activity	GO:0004857	0.286048	0.543561	336	184	6	17382	ENSRNOG00000004107,ENSRNOG00000010208,ENSRNOG00000000521,ENSRNOG00000024603,ENSRNOG00000001201,ENSRNOG00000007545
GO:MF	protease binding	GO:0002020	0.286048	0.543561	110	25	1	17382	ENSRNOG00000003538
GO:MF	general transcription initiation factor binding	GO:0140296	0.290728	0.536513	30	94	1	17382	ENSRNOG00000019229
GO:MF	alcohol binding	GO:0043178	0.291057	0.536023	64	187	2	17382	ENSRNOG00000012062,ENSRNOG00000015518
GO:MF	calcium-dependent cysteine-type endopeptidase activity	GO:0004198	0.291563	0.535268	14	206	1	17382	ENSRNOG00000008609
GO:MF	structural constituent of muscle	GO:0008307	0.291563	0.535268	14	206	1	17382	ENSRNOG00000008609
GO:MF	calcium activated cation channel activity	GO:0005227	0.291563	0.535268	25	116	1	17382	ENSRNOG00000019440
GO:MF	enzyme activator activity	GO:0008047	0.291563	0.535268	577	41	3	17382	ENSRNOG00000006940,ENSRNOG00000052219,ENSRNOG00000027028
GO:MF	signaling adaptor activity	GO:0035591	0.291563	0.535268	43	67	1	17382	ENSRNOG00000001425
GO:MF	kinase activator activity	GO:0019209	0.291766	0.534965	72	169	2	17382	ENSRNOG00000000521,ENSRNOG00000011955
GO:MF	fibroblast growth factor binding	GO:0017134	0.294733	0.530571	17	174	1	17382	ENSRNOG00000012393
GO:MF	neutral amino acid transmembrane transporter activity	GO:0015175	0.295977	0.528742	33	91	1	17382	ENSRNOG00000014311
GO:MF	cyclin binding	GO:0030332	0.295977	0.528742	28	107	1	17382	ENSRNOG00000000521
GO:MF	mRNA 3'-UTR binding	GO:0003730	0.296977	0.527277	74	168	2	17382	ENSRNOG00000015411,ENSRNOG00000004247
GO:MF	receptor ligand activity	GO:0048018	0.296977	0.527277	395	161	6	17382	ENSRNOG00000003807,ENSRNOG00000000239,ENSRNOG00000010208,ENSRNOG00000004517,ENSRNOG00000007159,ENSRNOG00000021294
GO:MF	alkali metal ion binding	GO:0031420	0.29825	0.52542	15	206	1	17382	ENSRNOG00000008609
GO:MF	rRNA binding	GO:0019843	0.29825	0.52542	71	177	2	17382	ENSRNOG00000018774,ENSRNOG00000029115
GO:MF	peptide hormone binding	GO:0017046	0.29825	0.52542	32	97	1	17382	ENSRNOG00000019926
GO:MF	ubiquitin protein ligase binding	GO:0031625	0.29825	0.52542	258	12	1	17382	ENSRNOG00000004107
GO:MF	oxidoreductase activity, acting on peroxide as acceptor	GO:0016684	0.29825	0.52542	52	60	1	17382	ENSRNOG00000007743
GO:MF	ATPase-coupled ion transmembrane transporter activity	GO:0042625	0.302355	0.519483	20	162	1	17382	ENSRNOG00000019655
GO:MF	signaling receptor activator activity	GO:0030546	0.302355	0.519483	401	161	6	17382	ENSRNOG00000003807,ENSRNOG00000000239,ENSRNOG00000010208,ENSRNOG00000004517,ENSRNOG00000007159,ENSRNOG00000021294
GO:MF	ion channel binding	GO:0044325	0.302355	0.519483	104	31	1	17382	ENSRNOG00000023226
GO:MF	ATPase activity, coupled to transmembrane movement of ions, rotational mechanism	GO:0044769	0.302355	0.519483	20	162	1	17382	ENSRNOG00000019655
GO:MF	phospholipase A2 activity	GO:0004623	0.302355	0.519483	27	119	1	17382	ENSRNOG00000019859
GO:MF	proton-transporting ATPase activity, rotational mechanism	GO:0046961	0.302355	0.519483	20	162	1	17382	ENSRNOG00000019655
GO:MF	ATPase binding	GO:0051117	0.303847	0.517346	70	186	2	17382	ENSRNOG00000019229,ENSRNOG00000013118
GO:MF	ubiquitin-like protein ligase binding	GO:0044389	0.306015	0.514257	275	12	1	17382	ENSRNOG00000004107
GO:MF	steroid binding	GO:0005496	0.31054	0.507883	72	47	1	17382	ENSRNOG00000012062
GO:MF	carbon-carbon lyase activity	GO:0016830	0.321054	0.493422	47	75	1	17382	ENSRNOG00000001797
GO:MF	transferase activity, transferring alkyl or aryl (other than methyl) groups	GO:0016765	0.321084	0.493382	59	60	1	17382	ENSRNOG00000007743
GO:MF	metallopeptidase activity	GO:0008237	0.323297	0.490399	196	70	2	17382	ENSRNOG00000003538,ENSRNOG00000030187
GO:MF	receptor tyrosine kinase binding	GO:0030971	0.326948	0.485522	55	67	1	17382	ENSRNOG00000001425
GO:MF	mRNA 3'-UTR AU-rich region binding	GO:0035925	0.326948	0.485522	23	159	1	17382	ENSRNOG00000015411
GO:MF	DNA-directed DNA polymerase activity	GO:0003887	0.326948	0.485522	18	204	1	17382	ENSRNOG00000019150
GO:MF	deaminase activity	GO:0019239	0.326948	0.485522	23	159	1	17382	ENSRNOG00000015411
GO:MF	catalytic activity, acting on DNA	GO:0140097	0.328553	0.483395	261	204	5	17382	ENSRNOG00000056209,ENSRNOG00000002693,ENSRNOG00000028566,ENSRNOG00000018390,ENSRNOG00000019150
GO:MF	cell adhesion mediator activity	GO:0098631	0.331673	0.479289	24	157	1	17382	ENSRNOG00000018645
GO:MF	aspartic-type endopeptidase activity	GO:0004190	0.336164	0.473449	24	160	1	17382	ENSRNOG00000020206
GO:MF	acid-amino acid ligase activity	GO:0016881	0.336786	0.472646	20	193	1	17382	ENSRNOG00000018906
GO:MF	pyrophosphate hydrolysis-driven proton transmembrane transporter activity	GO:0009678	0.337535	0.471681	24	162	1	17382	ENSRNOG00000019655
GO:MF	pentosyltransferase activity	GO:0016763	0.341828	0.466192	53	75	1	17382	ENSRNOG00000001797
GO:MF	hydrolase activity, acting on carbon-nitrogen (but not peptide) bonds, in cyclic amidines	GO:0016814	0.341828	0.466192	25	159	1	17382	ENSRNOG00000015411
GO:MF	aspartic-type peptidase activity	GO:0070001	0.34255	0.465276	25	160	1	17382	ENSRNOG00000020206
GO:MF	phosphotransferase activity, phosphate group as acceptor	GO:0016776	0.347588	0.458935	31	132	1	17382	ENSRNOG00000002693
GO:MF	translation factor activity, RNA binding	GO:0008135	0.347588	0.458935	86	173	2	17382	ENSRNOG00000056855,ENSRNOG00000051885
GO:MF	collagen binding	GO:0005518	0.348262	0.458094	59	70	1	17382	ENSRNOG00000030187
GO:MF	enzyme binding	GO:0019899	0.353819	0.451219	1677	25	4	17382	ENSRNOG00000004107,ENSRNOG00000008994,ENSRNOG00000016257,ENSRNOG00000003538
GO:MF	integrin binding	GO:0005178	0.353819	0.451219	109	139	2	17382	ENSRNOG00000043451,ENSRNOG00000004517
GO:MF	antioxidant activity	GO:0016209	0.354285	0.450647	71	60	1	17382	ENSRNOG00000007743
GO:MF	vitamin transmembrane transporter activity	GO:0090482	0.355584	0.449058	23	187	1	17382	ENSRNOG00000015518
GO:MF	retinoid binding	GO:0005501	0.355584	0.449058	23	187	1	17382	ENSRNOG00000015518
GO:MF	L-amino acid transmembrane transporter activity	GO:0015179	0.357879	0.446263	48	91	1	17382	ENSRNOG00000014311
GO:MF	snoRNA binding	GO:0030515	0.357879	0.446263	26	168	1	17382	ENSRNOG00000004247
GO:MF	G protein-coupled receptor binding	GO:0001664	0.360521	0.443069	202	141	3	17382	ENSRNOG00000003807,ENSRNOG00000000239,ENSRNOG00000007159
GO:MF	electron transfer activity	GO:0009055	0.360717	0.442833	88	178	2	17382	ENSRNOG00000021177,ENSRNOG00000013014
GO:MF	nucleobase-containing compound kinase activity	GO:0019205	0.360717	0.442833	34	132	1	17382	ENSRNOG00000002693
GO:MF	DNA polymerase activity	GO:0034061	0.360717	0.442833	22	204	1	17382	ENSRNOG00000019150
GO:MF	lipopolysaccharide binding	GO:0001530	0.360717	0.442833	23	194	1	17382	ENSRNOG00000017819
GO:MF	endodeoxyribonuclease activity	GO:0004520	0.3623	0.440932	36	126	1	17382	ENSRNOG00000056209
GO:MF	exopeptidase activity	GO:0008238	0.363379	0.43964	86	185	2	17382	ENSRNOG00000050697,ENSRNOG00000012640
GO:MF	cyclin-dependent protein serine/threonine kinase regulator activity	GO:0016538	0.363379	0.43964	43	107	1	17382	ENSRNOG00000000521
GO:MF	catalytic activity, acting on a protein	GO:0140096	0.363379	0.43964	2165	2	1	17382	ENSRNOG00000006231
GO:MF	ion gated channel activity	GO:0022839	0.363489	0.439508	40	116	1	17382	ENSRNOG00000019440
GO:MF	hydrolase activity	GO:0016787	0.363489	0.439508	2175	2	1	17382	ENSRNOG00000006231
GO:MF	isoprenoid binding	GO:0019840	0.36521	0.437457	25	187	1	17382	ENSRNOG00000015518
GO:MF	proteoglycan binding	GO:0043394	0.367436	0.434819	25	189	1	17382	ENSRNOG00000058645
GO:MF	chemoattractant activity	GO:0042056	0.36977	0.432068	24	199	1	17382	ENSRNOG00000010645
GO:MF	iron-sulfur cluster binding	GO:0051536	0.376767	0.423928	56	88	1	17382	ENSRNOG00000047988
GO:MF	metal cluster binding	GO:0051540	0.376767	0.423928	56	88	1	17382	ENSRNOG00000047988
GO:MF	S-adenosylmethionine-dependent methyltransferase activity	GO:0008757	0.384064	0.415597	148	114	2	17382	ENSRNOG00000019229,ENSRNOG00000001889
GO:MF	protein kinase inhibitor activity	GO:0004860	0.387069	0.412211	48	107	1	17382	ENSRNOG00000000521
GO:MF	ribosome binding	GO:0043022	0.387069	0.412211	60	86	1	17382	ENSRNOG00000006345
GO:MF	iron ion binding	GO:0005506	0.387069	0.412211	196	87	2	17382	ENSRNOG00000031506,ENSRNOG00000033776
GO:MF	O-acyltransferase activity	GO:0008374	0.390884	0.407952	44	119	1	17382	ENSRNOG00000019859
GO:MF	GTP binding	GO:0005525	0.391483	0.407288	346	173	5	17382	ENSRNOG00000014653,ENSRNOG00000018371,ENSRNOG00000002693,ENSRNOG00000056855,ENSRNOG00000051885
GO:MF	protein tyrosine kinase binding	GO:1990782	0.391891	0.406834	79	67	1	17382	ENSRNOG00000001425
GO:MF	endopeptidase activity	GO:0004175	0.393793	0.404732	445	70	3	17382	ENSRNOG00000003538,ENSRNOG00000050697,ENSRNOG00000030187
GO:MF	histone methyltransferase activity	GO:0042054	0.393793	0.404732	57	94	1	17382	ENSRNOG00000019229
GO:MF	organic hydroxy compound transmembrane transporter activity	GO:1901618	0.396152	0.402138	29	187	1	17382	ENSRNOG00000015518
GO:MF	RNA methyltransferase activity	GO:0008173	0.396152	0.402138	58	94	1	17382	ENSRNOG00000019229
GO:MF	immunoglobulin receptor binding	GO:0034987	0.396152	0.402138	107	51	1	17382	ENSRNOG00000049422
GO:MF	hydrolase activity, acting on carbon-nitrogen (but not peptide) bonds	GO:0016810	0.396978	0.401233	112	159	2	17382	ENSRNOG00000027582,ENSRNOG00000015411
GO:MF	transcription factor binding	GO:0008134	0.396978	0.401233	454	12	1	17382	ENSRNOG00000004107
GO:MF	translation regulator activity, nucleic acid binding	GO:0090079	0.396978	0.401233	103	173	2	17382	ENSRNOG00000056855,ENSRNOG00000051885
GO:MF	peptidase activity	GO:0008233	0.403061	0.39463	664	70	4	17382	ENSRNOG00000003538,ENSRNOG00000012881,ENSRNOG00000050697,ENSRNOG00000030187
GO:MF	kinase inhibitor activity	GO:0019210	0.403103	0.394584	53	107	1	17382	ENSRNOG00000000521
GO:MF	guanyl ribonucleotide binding	GO:0032561	0.412904	0.384151	359	173	5	17382	ENSRNOG00000014653,ENSRNOG00000018371,ENSRNOG00000002693,ENSRNOG00000056855,ENSRNOG00000051885
GO:MF	RNA polymerase II complex binding	GO:0000993	0.414217	0.382772	29	203	1	17382	ENSRNOG00000007845
GO:MF	proton transmembrane transporter activity	GO:0015078	0.415719	0.3812	115	162	2	17382	ENSRNOG00000021177,ENSRNOG00000019655
GO:MF	guanyl nucleotide binding	GO:0019001	0.428458	0.368092	366	173	5	17382	ENSRNOG00000014653,ENSRNOG00000018371,ENSRNOG00000002693,ENSRNOG00000056855,ENSRNOG00000051885
GO:MF	peptidyl-prolyl cis-trans isomerase activity	GO:0003755	0.430211	0.366318	43	145	1	17382	ENSRNOG00000055068
GO:MF	amino acid transmembrane transporter activity	GO:0015171	0.431151	0.365371	69	91	1	17382	ENSRNOG00000014311
GO:MF	RNA polymerase core enzyme binding	GO:0043175	0.431434	0.365086	31	203	1	17382	ENSRNOG00000007845
GO:MF	protein binding	GO:0005515	0.452273	0.344599	7780	19	10	17382	ENSRNOG00000006231,ENSRNOG00000032844,ENSRNOG00000011093,ENSRNOG00000006940,ENSRNOG00000004107,ENSRNOG00000008994,ENSRNOG00000000853,ENSRNOG00000006715,ENSRNOG00000016257,ENSRNOG00000019776
GO:MF	growth factor activity	GO:0008083	0.452878	0.344019	125	161	2	17382	ENSRNOG00000004517,ENSRNOG00000021294
GO:MF	cis-trans isomerase activity	GO:0016859	0.456132	0.34091	47	145	1	17382	ENSRNOG00000055068
GO:MF	beta-tubulin binding	GO:0048487	0.459574	0.337645	35	197	1	17382	ENSRNOG00000017417
GO:MF	ATPase-coupled cation transmembrane transporter activity	GO:0019829	0.470456	0.327481	44	162	1	17382	ENSRNOG00000019655
GO:MF	intramolecular oxidoreductase activity	GO:0016860	0.474263	0.323981	42	172	1	17382	ENSRNOG00000007918
GO:MF	lyase activity	GO:0016829	0.489932	0.309864	180	204	3	17382	ENSRNOG00000001797,ENSRNOG00000007918,ENSRNOG00000019150
GO:MF	vitamin binding	GO:0019842	0.495705	0.304777	117	187	2	17382	ENSRNOG00000047933,ENSRNOG00000015518
GO:MF	methyltransferase activity	GO:0008168	0.50104	0.300128	194	114	2	17382	ENSRNOG00000019229,ENSRNOG00000001889
GO:MF	protein methyltransferase activity	GO:0008276	0.511106	0.291489	86	94	1	17382	ENSRNOG00000019229
GO:MF	guanyl-nucleotide exchange factor activity	GO:0005085	0.511106	0.291489	197	41	1	17382	ENSRNOG00000027028
GO:MF	protein phosphatase binding	GO:0019903	0.518342	0.285383	115	199	2	17382	ENSRNOG00000019440,ENSRNOG00000010645
GO:MF	transferase activity, transferring one-carbon groups	GO:0016741	0.527183	0.278039	204	114	2	17382	ENSRNOG00000019229,ENSRNOG00000001889
GO:MF	N-methyltransferase activity	GO:0008170	0.529255	0.276335	91	94	1	17382	ENSRNOG00000019229
GO:MF	cysteine-type peptidase activity	GO:0008234	0.529929	0.275783	190	206	3	17382	ENSRNOG00000050697,ENSRNOG00000007089,ENSRNOG00000008609
GO:MF	oxidoreductase activity	GO:0016491	0.534797	0.271811	780	11	1	17382	ENSRNOG00000006940
GO:MF	transporter activity	GO:0005215	0.536511	0.270421	1076	22	2	17382	ENSRNOG00000048613,ENSRNOG00000052219
GO:MF	ligase activity, forming carbon-nitrogen bonds	GO:0016879	0.539116	0.268318	46	193	1	17382	ENSRNOG00000018906
GO:MF	protein kinase regulator activity	GO:0019887	0.542902	0.265278	143	169	2	17382	ENSRNOG00000000521,ENSRNOG00000011955
GO:MF	enzyme regulator activity	GO:0030234	0.551489	0.258463	756	12	1	17382	ENSRNOG00000004107
GO:MF	mRNA binding	GO:0003729	0.555632	0.255213	243	168	3	17382	ENSRNOG00000018774,ENSRNOG00000015411,ENSRNOG00000004247
GO:MF	RNA polymerase binding	GO:0070063	0.563115	0.249403	47	203	1	17382	ENSRNOG00000007845
GO:MF	pyridoxal phosphate binding	GO:0030170	0.565261	0.247751	54	179	1	17382	ENSRNOG00000047933
GO:MF	vitamin B6 binding	GO:0070279	0.565261	0.247751	54	179	1	17382	ENSRNOG00000047933
GO:MF	isomerase activity	GO:0016853	0.567607	0.245952	148	172	2	17382	ENSRNOG00000055068,ENSRNOG00000007918
GO:MF	protein tyrosine kinase activity	GO:0004713	0.574741	0.240528	112	89	1	17382	ENSRNOG00000020431
GO:MF	hydro-lyase activity	GO:0016836	0.581145	0.235715	59	172	1	17382	ENSRNOG00000007918
GO:MF	magnesium ion binding	GO:0000287	0.590297	0.228929	201	132	2	17382	ENSRNOG00000001889,ENSRNOG00000002693
GO:MF	cysteine-type endopeptidase inhibitor activity	GO:0004869	0.594956	0.225515	58	182	1	17382	ENSRNOG00000001201
GO:MF	molecular function regulator	GO:0098772	0.605861	0.217627	888	12	1	17382	ENSRNOG00000004107
GO:MF	carboxylic acid transmembrane transporter activity	GO:0046943	0.605999	0.217528	120	91	1	17382	ENSRNOG00000014311
GO:MF	organic acid transmembrane transporter activity	GO:0005342	0.607971	0.216117	121	91	1	17382	ENSRNOG00000014311
GO:MF	kinase regulator activity	GO:0019207	0.623454	0.205196	167	169	2	17382	ENSRNOG00000000521,ENSRNOG00000011955
GO:MF	molecular carrier activity	GO:0140104	0.632367	0.199031	63	186	1	17382	ENSRNOG00000013118
GO:MF	heme binding	GO:0020037	0.638753	0.194667	163	178	2	17382	ENSRNOG00000007918,ENSRNOG00000013014
GO:MF	calmodulin binding	GO:0005516	0.641448	0.192838	104	116	1	17382	ENSRNOG00000019440
GO:MF	SH3 domain binding	GO:0017124	0.641532	0.192782	68	178	1	17382	ENSRNOG00000013014
GO:MF	organic anion transmembrane transporter activity	GO:0008514	0.64613	0.18968	135	91	1	17382	ENSRNOG00000014311
GO:MF	carbon-oxygen lyase activity	GO:0016835	0.660413	0.180184	74	172	1	17382	ENSRNOG00000007918
GO:MF	catalytic activity	GO:0003824	0.660446	0.180162	5378	2	1	17382	ENSRNOG00000006231
GO:MF	tetrapyrrole binding	GO:0046906	0.660806	0.179926	171	178	2	17382	ENSRNOG00000007918,ENSRNOG00000013014
GO:MF	potassium channel activity	GO:0005267	0.667806	0.175349	114	116	1	17382	ENSRNOG00000019440
GO:MF	metal ion binding	GO:0046872	0.667806	0.175349	2681	31	5	17382	ENSRNOG00000027990,ENSRNOG00000000853,ENSRNOG00000003772,ENSRNOG00000003538,ENSRNOG00000023226
GO:MF	binding	GO:0005488	0.667806	0.175349	12725	2	2	17382	ENSRNOG00000030012,ENSRNOG00000006231
GO:MF	GTPase activity	GO:0003924	0.667806	0.175349	282	173	3	17382	ENSRNOG00000018371,ENSRNOG00000056855,ENSRNOG00000051885
GO:MF	phosphatase binding	GO:0019902	0.672185	0.172511	158	199	2	17382	ENSRNOG00000019440,ENSRNOG00000010645
GO:MF	endonuclease activity	GO:0004519	0.672185	0.172511	107	126	1	17382	ENSRNOG00000056209
GO:MF	cytokine receptor binding	GO:0005126	0.685389	0.164063	228	141	2	17382	ENSRNOG00000000239,ENSRNOG00000007159
GO:MF	cation binding	GO:0043169	0.692993	0.159271	2765	31	5	17382	ENSRNOG00000027990,ENSRNOG00000000853,ENSRNOG00000003772,ENSRNOG00000003538,ENSRNOG00000023226
GO:MF	carboxylic ester hydrolase activity	GO:0052689	0.717573	0.144134	127	119	1	17382	ENSRNOG00000019859
GO:MF	endopeptidase inhibitor activity	GO:0004866	0.718079	0.143828	187	182	2	17382	ENSRNOG00000010208,ENSRNOG00000001201
GO:MF	potassium ion transmembrane transporter activity	GO:0015079	0.721931	0.141504	133	116	1	17382	ENSRNOG00000019440
GO:MF	GTPase activator activity	GO:0005096	0.721931	0.141504	375	41	1	17382	ENSRNOG00000027028
GO:MF	secondary active transmembrane transporter activity	GO:0015291	0.726786	0.138594	173	91	1	17382	ENSRNOG00000014311
GO:MF	DNA-binding transcription activator activity, RNA polymerase II-specific	GO:0001228	0.726786	0.138594	411	38	1	17382	ENSRNOG00000007437
GO:MF	DNA-binding transcription activator activity	GO:0001216	0.728153	0.137778	415	38	1	17382	ENSRNOG00000007437
GO:MF	GTPase regulator activity	GO:0030695	0.728696	0.137454	387	41	1	17382	ENSRNOG00000027028
GO:MF	transmembrane transporter activity	GO:0022857	0.736925	0.132577	997	16	1	17382	ENSRNOG00000048613
GO:MF	hormone activity	GO:0005179	0.737458	0.132263	119	139	1	17382	ENSRNOG00000004517
GO:MF	peptidase inhibitor activity	GO:0030414	0.737458	0.132263	197	182	2	17382	ENSRNOG00000010208,ENSRNOG00000001201
GO:MF	endopeptidase regulator activity	GO:0061135	0.737458	0.132263	198	182	2	17382	ENSRNOG00000010208,ENSRNOG00000001201
GO:MF	protein kinase binding	GO:0019901	0.743945	0.128459	543	67	2	17382	ENSRNOG00000007437,ENSRNOG00000001425
GO:MF	nucleoside-triphosphatase regulator activity	GO:0060589	0.755032	0.122035	421	41	1	17382	ENSRNOG00000027028
GO:MF	ATPase-coupled transmembrane transporter activity	GO:0042626	0.772521	0.11209	112	162	1	17382	ENSRNOG00000019655
GO:MF	glycosyltransferase activity	GO:0016757	0.773096	0.111767	243	75	1	17382	ENSRNOG00000001797
GO:MF	primary active transmembrane transporter activity	GO:0015399	0.798648	0.0976446	120	162	1	17382	ENSRNOG00000019655
GO:MF	kinase binding	GO:0019900	0.803981	0.0947542	605	67	2	17382	ENSRNOG00000007437,ENSRNOG00000001425
GO:MF	peptidase regulator activity	GO:0061134	0.811041	0.0909572	227	182	2	17382	ENSRNOG00000010208,ENSRNOG00000001201
GO:MF	tubulin binding	GO:0015631	0.812199	0.0903377	317	64	1	17382	ENSRNOG00000028753
GO:MF	anion transmembrane transporter activity	GO:0008509	0.837091	0.0772276	238	91	1	17382	ENSRNOG00000014311
GO:MF	nucleotidyltransferase activity	GO:0016779	0.841667	0.0748595	109	204	1	17382	ENSRNOG00000019150
GO:MF	cation transmembrane transporter activity	GO:0008324	0.841667	0.0748595	558	116	3	17382	ENSRNOG00000014311,ENSRNOG00000021177,ENSRNOG00000019440
GO:MF	transferase activity	GO:0016740	0.841667	0.0748595	2097	10	1	17382	ENSRNOG00000014702
GO:MF	active transmembrane transporter activity	GO:0022804	0.86138	0.0648054	283	162	2	17382	ENSRNOG00000014311,ENSRNOG00000019655
GO:MF	nucleoside-triphosphatase activity	GO:0017111	0.865111	0.0629281	390	173	3	17382	ENSRNOG00000018371,ENSRNOG00000056855,ENSRNOG00000051885
GO:MF	nucleic acid binding	GO:0003676	0.86745	0.0617556	3144	7	1	17382	ENSRNOG00000002070
GO:MF	microtubule binding	GO:0008017	0.875454	0.0577668	233	204	2	17382	ENSRNOG00000017417,ENSRNOG00000019150
GO:MF	DNA-binding transcription repressor activity	GO:0001217	0.909901	0.0410061	248	110	1	17382	ENSRNOG00000017869
GO:MF	DNA-binding transcription repressor activity, RNA polymerase II-specific	GO:0001227	0.909901	0.0410061	248	110	1	17382	ENSRNOG00000017869
GO:MF	active ion transmembrane transporter activity	GO:0022853	0.925714	0.0335232	177	162	1	17382	ENSRNOG00000019655
GO:MF	catalytic activity, acting on RNA	GO:0140098	0.939984	0.0268795	321	94	1	17382	ENSRNOG00000019229
GO:MF	pyrophosphatase activity	GO:0016462	0.939984	0.0268795	447	173	3	17382	ENSRNOG00000018371,ENSRNOG00000056855,ENSRNOG00000051885
GO:MF	hydrolase activity, acting on acid anhydrides	GO:0016817	0.948656	0.0228912	459	173	3	17382	ENSRNOG00000018371,ENSRNOG00000056855,ENSRNOG00000051885
GO:MF	hydrolase activity, acting on acid anhydrides, in phosphorus-containing anhydrides	GO:0016818	0.948656	0.0228912	458	173	3	17382	ENSRNOG00000018371,ENSRNOG00000056855,ENSRNOG00000051885
GO:MF	RNA polymerase II cis-regulatory region sequence-specific DNA binding	GO:0000978	0.955415	0.0198077	845	38	1	17382	ENSRNOG00000007437
GO:MF	cis-regulatory region sequence-specific DNA binding	GO:0000987	0.955415	0.0198077	869	38	1	17382	ENSRNOG00000007437
GO:MF	protein heterodimerization activity	GO:0046982	0.955415	0.0198077	285	203	2	17382	ENSRNOG00000013014,ENSRNOG00000007845
GO:MF	gated channel activity	GO:0022836	0.955415	0.0198077	289	116	1	17382	ENSRNOG00000019440
GO:MF	ligase activity	GO:0016874	0.955415	0.0198077	170	193	1	17382	ENSRNOG00000018906
GO:MF	inorganic cation transmembrane transporter activity	GO:0022890	0.955415	0.0198077	511	162	3	17382	ENSRNOG00000021177,ENSRNOG00000019440,ENSRNOG00000019655
GO:MF	oxidoreductase activity, acting on paired donors, with incorporation or reduction of molecular oxygen	GO:0016705	0.955415	0.0198077	193	172	1	17382	ENSRNOG00000007918
GO:MF	small GTPase binding	GO:0031267	0.958937	0.0182098	202	170	1	17382	ENSRNOG00000010184
GO:MF	cation channel activity	GO:0005261	0.960249	0.0176161	300	116	1	17382	ENSRNOG00000019440
GO:MF	G protein-coupled receptor activity	GO:0004930	0.960249	0.0176161	1987	17	1	17382	ENSRNOG00000006715
GO:MF	ion transmembrane transporter activity	GO:0015075	0.960249	0.0176161	735	116	3	17382	ENSRNOG00000014311,ENSRNOG00000021177,ENSRNOG00000019440
GO:MF	protein kinase activity	GO:0004672	0.960249	0.0176161	570	107	2	17382	ENSRNOG00000020431,ENSRNOG00000000521
GO:MF	protein domain specific binding	GO:0019904	0.975046	0.0109749	560	67	1	17382	ENSRNOG00000001425
GO:MF	metal ion transmembrane transporter activity	GO:0046873	0.975967	0.0105648	360	116	1	17382	ENSRNOG00000019440
GO:MF	heterocyclic compound binding	GO:1901363	0.975967	0.0105648	5029	7	1	17382	ENSRNOG00000002070
GO:MF	transcription cis-regulatory region binding	GO:0000976	0.975967	0.0105648	1086	38	1	17382	ENSRNOG00000007437
GO:MF	organic cyclic compound binding	GO:0097159	0.975967	0.0105648	5091	7	1	17382	ENSRNOG00000002070
GO:MF	RNA polymerase II transcription regulatory region sequence-specific DNA binding	GO:0000977	0.975967	0.0105648	997	38	1	17382	ENSRNOG00000007437
GO:MF	DNA-binding transcription factor activity, RNA polymerase II-specific	GO:0000981	0.975967	0.0105648	1006	38	1	17382	ENSRNOG00000007437
GO:MF	GTPase binding	GO:0051020	0.975967	0.0105648	229	170	1	17382	ENSRNOG00000010184
GO:MF	transcription regulatory region nucleic acid binding	GO:0001067	0.975967	0.0105648	1089	38	1	17382	ENSRNOG00000007437
GO:MF	serine-type peptidase activity	GO:0008236	0.975967	0.0105648	215	185	1	17382	ENSRNOG00000012640
GO:MF	transmembrane signaling receptor activity	GO:0004888	0.975967	0.0105648	2361	17	1	17382	ENSRNOG00000006715
GO:MF	DNA-binding transcription factor activity	GO:0003700	0.975967	0.0105648	1094	38	1	17382	ENSRNOG00000007437
GO:MF	serine hydrolase activity	GO:0017171	0.975967	0.0105648	219	185	1	17382	ENSRNOG00000012640
GO:MF	ion binding	GO:0043167	0.975967	0.0105648	4422	25	4	17382	ENSRNOG00000027990,ENSRNOG00000000853,ENSRNOG00000003772,ENSRNOG00000003538
GO:MF	signaling receptor activity	GO:0038023	0.978399	0.00948407	2504	17	1	17382	ENSRNOG00000006715
GO:MF	molecular transducer activity	GO:0060089	0.978399	0.00948407	2504	17	1	17382	ENSRNOG00000006715
GO:MF	phosphotransferase activity, alcohol group as acceptor	GO:0016773	0.978399	0.00948407	672	107	2	17382	ENSRNOG00000020431,ENSRNOG00000000521
GO:MF	ion channel activity	GO:0005216	0.978399	0.00948407	395	116	1	17382	ENSRNOG00000019440
GO:MF	sequence-specific double-stranded DNA binding	GO:1990837	0.978399	0.00948407	1180	38	1	17382	ENSRNOG00000007437
GO:MF	inorganic molecular entity transmembrane transporter activity	GO:0015318	0.978399	0.00948407	640	116	2	17382	ENSRNOG00000021177,ENSRNOG00000019440
GO:MF	kinase activity	GO:0016301	0.979969	0.00878756	767	132	3	17382	ENSRNOG00000020431,ENSRNOG00000000521,ENSRNOG00000002693
GO:MF	double-stranded DNA binding	GO:0003690	0.983958	0.00702348	1243	38	1	17382	ENSRNOG00000007437
GO:MF	sequence-specific DNA binding	GO:0043565	0.98672	0.00580614	1278	38	1	17382	ENSRNOG00000007437
GO:MF	channel activity	GO:0015267	0.988158	0.00517365	444	116	1	17382	ENSRNOG00000019440
GO:MF	passive transmembrane transporter activity	GO:0022803	0.988158	0.00517365	444	116	1	17382	ENSRNOG00000019440
GO:MF	transcription regulator activity	GO:0140110	0.999756	0.000105987	1455	38	1	17382	ENSRNOG00000007437
GO:MF	DNA binding	GO:0003677	1	0	1919	38	1	17382	ENSRNOG00000007437
GO:MF	chromatin binding	GO:0003682	1	0	528	126	1	17382	ENSRNOG00000056209
GO:MF	molecular_function	GO:0003674	1	0	17382	1	1	17382	ENSRNOG00000030012
GO:MF	ATP binding	GO:0005524	1	0	1312	89	1	17382	ENSRNOG00000020431
GO:MF	ATPase	GO:0016887	1	0	449	162	1	17382	ENSRNOG00000019655
GO:MF	purine nucleotide binding	GO:0017076	1	0	1704	43	1	17382	ENSRNOG00000014653
GO:MF	adenyl nucleotide binding	GO:0030554	1	0	1358	89	1	17382	ENSRNOG00000020431
GO:MF	ribonucleotide binding	GO:0032553	1	0	1704	43	1	17382	ENSRNOG00000014653
GO:MF	purine ribonucleotide binding	GO:0032555	1	0	1688	43	1	17382	ENSRNOG00000014653
GO:MF	adenyl ribonucleotide binding	GO:0032559	1	0	1349	89	1	17382	ENSRNOG00000020431
GO:MF	purine ribonucleoside triphosphate binding	GO:0035639	1	0	1643	43	1	17382	ENSRNOG00000014653
GO:MF	small molecule binding	GO:0036094	1	0	2240	47	2	17382	ENSRNOG00000014653,ENSRNOG00000012062
GO:MF	anion binding	GO:0043168	1	0	2103	43	1	17382	ENSRNOG00000014653
GO:MF	carbohydrate derivative binding	GO:0097367	1	0	1955	194	13	17382	ENSRNOG00000014653,ENSRNOG00000020431,ENSRNOG00000000239,ENSRNOG00000018371,ENSRNOG00000007164,ENSRNOG00000002693,ENSRNOG00000056855,ENSRNOG00000007159,ENSRNOG00000011104,ENSRNOG00000021294,ENSRNOG00000051885,ENSRNOG00000058645,ENSRNOG00000017819
GO:MF	nucleoside phosphate binding	GO:1901265	1	0	1932	43	1	17382	ENSRNOG00000014653
GO:MF	transferase activity, transferring phosphorus-containing groups	GO:0016772	1	0	903	132	3	17382	ENSRNOG00000020431,ENSRNOG00000000521,ENSRNOG00000002693
GO:MF	nucleotide binding	GO:0000166	1	0	1932	43	1	17382	ENSRNOG00000014653
GO:BP	translation	GO:0006412	3.95e-12	11.4029	888	183	40	17810	ENSRNOG00000002070,ENSRNOG00000042233,ENSRNOG00000004107,ENSRNOG00000048109,ENSRNOG00000016411,ENSRNOG00000048456,ENSRNOG00000000505,ENSRNOG00000018774,ENSRNOG00000028690,ENSRNOG00000014179,ENSRNOG00000060449,ENSRNOG00000013874,ENSRNOG00000028505,ENSRNOG00000043348,ENSRNOG00000028939,ENSRNOG00000008140,ENSRNOG00000014214,ENSRNOG00000004196,ENSRNOG00000032605,ENSRNOG00000026260,ENSRNOG00000015335,…
GO:BP	peptide biosynthetic process	GO:0043043	3.95e-12	11.4029	904	183	40	17810	ENSRNOG00000002070,ENSRNOG00000042233,ENSRNOG00000004107,ENSRNOG00000048109,ENSRNOG00000016411,ENSRNOG00000048456,ENSRNOG00000000505,ENSRNOG00000018774,ENSRNOG00000028690,ENSRNOG00000014179,ENSRNOG00000060449,ENSRNOG00000013874,ENSRNOG00000028505,ENSRNOG00000043348,ENSRNOG00000028939,ENSRNOG00000008140,ENSRNOG00000014214,ENSRNOG00000004196,ENSRNOG00000032605,ENSRNOG00000026260,ENSRNOG00000015335,…
GO:BP	peptide metabolic process	GO:0006518	4.22e-11	10.3748	1041	183	41	17810	ENSRNOG00000002070,ENSRNOG00000042233,ENSRNOG00000004107,ENSRNOG00000048109,ENSRNOG00000016411,ENSRNOG00000048456,ENSRNOG00000000505,ENSRNOG00000018774,ENSRNOG00000028690,ENSRNOG00000014179,ENSRNOG00000060449,ENSRNOG00000013874,ENSRNOG00000028505,ENSRNOG00000043348,ENSRNOG00000028939,ENSRNOG00000008140,ENSRNOG00000014214,ENSRNOG00000004196,ENSRNOG00000032605,ENSRNOG00000026260,ENSRNOG00000015335,…
GO:BP	cellular amide metabolic process	GO:0043603	4.22e-11	10.3748	1237	183	45	17810	ENSRNOG00000002070,ENSRNOG00000042233,ENSRNOG00000004107,ENSRNOG00000052219,ENSRNOG00000048109,ENSRNOG00000016411,ENSRNOG00000048456,ENSRNOG00000000505,ENSRNOG00000018774,ENSRNOG00000028690,ENSRNOG00000014179,ENSRNOG00000060449,ENSRNOG00000013874,ENSRNOG00000028505,ENSRNOG00000043348,ENSRNOG00000028939,ENSRNOG00000008140,ENSRNOG00000014214,ENSRNOG00000004196,ENSRNOG00000032605,ENSRNOG00000007164,…
GO:BP	amide biosynthetic process	GO:0043604	4.72e-11	10.3264	1002	183	40	17810	ENSRNOG00000002070,ENSRNOG00000042233,ENSRNOG00000004107,ENSRNOG00000048109,ENSRNOG00000016411,ENSRNOG00000048456,ENSRNOG00000000505,ENSRNOG00000018774,ENSRNOG00000028690,ENSRNOG00000014179,ENSRNOG00000060449,ENSRNOG00000013874,ENSRNOG00000028505,ENSRNOG00000043348,ENSRNOG00000028939,ENSRNOG00000008140,ENSRNOG00000014214,ENSRNOG00000004196,ENSRNOG00000032605,ENSRNOG00000026260,ENSRNOG00000015335,…
GO:BP	organonitrogen compound biosynthetic process	GO:1901566	1.37e-07	6.86453	1671	188	47	17810	ENSRNOG00000002070,ENSRNOG00000042233,ENSRNOG00000004107,ENSRNOG00000048109,ENSRNOG00000016411,ENSRNOG00000048456,ENSRNOG00000000505,ENSRNOG00000018774,ENSRNOG00000028690,ENSRNOG00000014179,ENSRNOG00000060449,ENSRNOG00000013874,ENSRNOG00000001797,ENSRNOG00000028505,ENSRNOG00000043348,ENSRNOG00000028939,ENSRNOG00000008140,ENSRNOG00000019926,ENSRNOG00000014214,ENSRNOG00000004196,ENSRNOG00000032605,…
GO:BP	antigen processing and presentation of exogenous peptide antigen	GO:0002478	9.97e-06	5.00125	28	205	7	17810	ENSRNOG00000032844,ENSRNOG00000024159,ENSRNOG00000049422,ENSRNOG00000047854,ENSRNOG00000049491,ENSRNOG00000017703,ENSRNOG00000047864
GO:BP	antigen processing and presentation of exogenous peptide antigen via MHC class II	GO:0019886	1.34e-05	4.87331	18	205	6	17810	ENSRNOG00000032844,ENSRNOG00000024159,ENSRNOG00000047854,ENSRNOG00000049491,ENSRNOG00000017703,ENSRNOG00000047864
GO:BP	antigen processing and presentation of exogenous antigen	GO:0019884	1.67e-05	4.77659	31	205	7	17810	ENSRNOG00000032844,ENSRNOG00000024159,ENSRNOG00000049422,ENSRNOG00000047854,ENSRNOG00000049491,ENSRNOG00000017703,ENSRNOG00000047864
GO:BP	MHC class II protein complex assembly	GO:0002399	2.3e-05	4.63824	5	205	4	17810	ENSRNOG00000032844,ENSRNOG00000047854,ENSRNOG00000049491,ENSRNOG00000047864
GO:BP	peptide antigen assembly with MHC class II protein complex	GO:0002503	2.3e-05	4.63824	5	205	4	17810	ENSRNOG00000032844,ENSRNOG00000047854,ENSRNOG00000049491,ENSRNOG00000047864
GO:BP	antigen processing and presentation of peptide antigen via MHC class II	GO:0002495	4.63e-05	4.33484	23	205	6	17810	ENSRNOG00000032844,ENSRNOG00000024159,ENSRNOG00000047854,ENSRNOG00000049491,ENSRNOG00000017703,ENSRNOG00000047864
GO:BP	antigen processing and presentation of peptide or polysaccharide antigen via MHC class II	GO:0002504	0.000113014	3.94687	27	205	6	17810	ENSRNOG00000032844,ENSRNOG00000024159,ENSRNOG00000047854,ENSRNOG00000049491,ENSRNOG00000017703,ENSRNOG00000047864
GO:BP	monocyte chemotaxis	GO:0002548	0.000113014	3.94687	44	199	7	17810	ENSRNOG00000006231,ENSRNOG00000000853,ENSRNOG00000006715,ENSRNOG00000000239,ENSRNOG00000007159,ENSRNOG00000007089,ENSRNOG00000010645
GO:BP	peptide antigen assembly with MHC protein complex	GO:0002501	0.000115953	3.93572	7	205	4	17810	ENSRNOG00000032844,ENSRNOG00000047854,ENSRNOG00000049491,ENSRNOG00000047864
GO:BP	MHC protein complex assembly	GO:0002396	0.00021545	3.66665	8	205	4	17810	ENSRNOG00000032844,ENSRNOG00000047854,ENSRNOG00000049491,ENSRNOG00000047864
GO:BP	antigen processing and presentation	GO:0019882	0.000709786	3.14887	107	205	9	17810	ENSRNOG00000032844,ENSRNOG00000024159,ENSRNOG00000012881,ENSRNOG00000049422,ENSRNOG00000047854,ENSRNOG00000049491,ENSRNOG00000037563,ENSRNOG00000017703,ENSRNOG00000047864
GO:BP	myeloid leukocyte migration	GO:0097529	0.000975214	3.0109	180	199	11	17810	ENSRNOG00000006231,ENSRNOG00000000853,ENSRNOG00000006715,ENSRNOG00000024159,ENSRNOG00000049422,ENSRNOG00000000239,ENSRNOG00000007159,ENSRNOG00000021294,ENSRNOG00000007089,ENSRNOG00000050735,ENSRNOG00000010645
GO:BP	antigen processing and presentation of peptide antigen	GO:0048002	0.00150663	2.82199	65	205	7	17810	ENSRNOG00000032844,ENSRNOG00000024159,ENSRNOG00000049422,ENSRNOG00000047854,ENSRNOG00000049491,ENSRNOG00000017703,ENSRNOG00000047864
GO:BP	positive regulation of monocyte chemotaxis	GO:0090026	0.00287184	2.54184	18	164	4	17810	ENSRNOG00000000853,ENSRNOG00000006715,ENSRNOG00000007159,ENSRNOG00000007089
GO:BP	positive regulation of type I hypersensitivity	GO:0001812	0.00343351	2.46426	3	51	2	17810	ENSRNOG00000024159,ENSRNOG00000049422
GO:BP	type III hypersensitivity	GO:0001802	0.00533122	2.27317	4	51	2	17810	ENSRNOG00000024159,ENSRNOG00000049422
GO:BP	positive regulation of type III hypersensitivity	GO:0001805	0.00533122	2.27317	4	51	2	17810	ENSRNOG00000024159,ENSRNOG00000049422
GO:BP	regulation of type I hypersensitivity	GO:0001810	0.00533122	2.27317	4	51	2	17810	ENSRNOG00000024159,ENSRNOG00000049422
GO:BP	regulation of type III hypersensitivity	GO:0001803	0.00533122	2.27317	4	51	2	17810	ENSRNOG00000024159,ENSRNOG00000049422
GO:BP	cellular response to antibiotic	GO:0071236	0.00533122	2.27317	14	13	2	17810	ENSRNOG00000004107,ENSRNOG00000027990
GO:BP	type I hypersensitivity	GO:0016068	0.00533122	2.27317	4	51	2	17810	ENSRNOG00000024159,ENSRNOG00000049422
GO:BP	leukocyte chemotaxis	GO:0030595	0.00562286	2.25004	190	199	10	17810	ENSRNOG00000006231,ENSRNOG00000000853,ENSRNOG00000006715,ENSRNOG00000024159,ENSRNOG00000049422,ENSRNOG00000000239,ENSRNOG00000007159,ENSRNOG00000021294,ENSRNOG00000007089,ENSRNOG00000010645
GO:BP	positive regulation of mononuclear cell migration	GO:0071677	0.00562286	2.25004	60	199	6	17810	ENSRNOG00000000853,ENSRNOG00000006715,ENSRNOG00000000239,ENSRNOG00000007159,ENSRNOG00000007089,ENSRNOG00000010645
GO:BP	regulation of monocyte chemotaxis	GO:0090025	0.00562286	2.25004	23	164	4	17810	ENSRNOG00000000853,ENSRNOG00000006715,ENSRNOG00000007159,ENSRNOG00000007089
GO:BP	mononuclear cell migration	GO:0071674	0.00574069	2.24104	154	199	9	17810	ENSRNOG00000006231,ENSRNOG00000000853,ENSRNOG00000006715,ENSRNOG00000000239,ENSRNOG00000007159,ENSRNOG00000021294,ENSRNOG00000007089,ENSRNOG00000050735,ENSRNOG00000010645
GO:BP	positive regulation of leukocyte migration	GO:0002687	0.00630171	2.20054	123	199	8	17810	ENSRNOG00000000853,ENSRNOG00000006715,ENSRNOG00000000239,ENSRNOG00000007159,ENSRNOG00000021294,ENSRNOG00000007089,ENSRNOG00000050735,ENSRNOG00000010645
GO:BP	regulation of type II hypersensitivity	GO:0002892	0.00630171	2.20054	5	51	2	17810	ENSRNOG00000024159,ENSRNOG00000049422
GO:BP	regulation of type IIa hypersensitivity	GO:0001796	0.00630171	2.20054	5	51	2	17810	ENSRNOG00000024159,ENSRNOG00000049422
GO:BP	type IIa hypersensitivity	GO:0001794	0.00630171	2.20054	5	51	2	17810	ENSRNOG00000024159,ENSRNOG00000049422
GO:BP	type II hypersensitivity	GO:0002445	0.00630171	2.20054	5	51	2	17810	ENSRNOG00000024159,ENSRNOG00000049422
GO:BP	positive regulation of type II hypersensitivity	GO:0002894	0.00630171	2.20054	5	51	2	17810	ENSRNOG00000024159,ENSRNOG00000049422
GO:BP	positive regulation of type IIa hypersensitivity	GO:0001798	0.00630171	2.20054	5	51	2	17810	ENSRNOG00000024159,ENSRNOG00000049422
GO:BP	regulation of memory T cell differentiation	GO:0043380	0.00672831	2.17209	7	37	2	17810	ENSRNOG00000032844,ENSRNOG00000012881
GO:BP	filtration diaphragm assembly	GO:0036058	0.00820312	2.08602	1	2	1	17810	ENSRNOG00000006231
GO:BP	slit diaphragm assembly	GO:0036060	0.00820312	2.08602	1	2	1	17810	ENSRNOG00000006231
GO:BP	memory T cell differentiation	GO:0043379	0.00831938	2.07991	8	37	2	17810	ENSRNOG00000032844,ENSRNOG00000012881
GO:BP	positive regulation of leukocyte chemotaxis	GO:0002690	0.00870474	2.06024	84	164	6	17810	ENSRNOG00000000853,ENSRNOG00000006715,ENSRNOG00000000239,ENSRNOG00000007159,ENSRNOG00000021294,ENSRNOG00000007089
GO:BP	immunological memory formation process	GO:0090715	0.0101574	1.99322	9	37	2	17810	ENSRNOG00000032844,ENSRNOG00000012881
GO:BP	response to gamma radiation	GO:0010332	0.0101574	1.99322	51	178	5	17810	ENSRNOG00000000239,ENSRNOG00000000521,ENSRNOG00000007159,ENSRNOG00000015411,ENSRNOG00000013014
GO:BP	regulation of mononuclear cell migration	GO:0071675	0.0102067	1.99112	103	199	7	17810	ENSRNOG00000000853,ENSRNOG00000006715,ENSRNOG00000000239,ENSRNOG00000007159,ENSRNOG00000021294,ENSRNOG00000007089,ENSRNOG00000010645
GO:BP	myeloid dendritic cell antigen processing and presentation	GO:0002469	0.0131893	1.87978	1	4	1	17810	ENSRNOG00000032844
GO:BP	positive regulation of hypersensitivity	GO:0002885	0.0131893	1.87978	8	51	2	17810	ENSRNOG00000024159,ENSRNOG00000049422
GO:BP	response to alcohol	GO:0097305	0.0131893	1.87978	188	194	9	17810	ENSRNOG00000000239,ENSRNOG00000000521,ENSRNOG00000019270,ENSRNOG00000007159,ENSRNOG00000015411,ENSRNOG00000021294,ENSRNOG00000013014,ENSRNOG00000058645,ENSRNOG00000017819
GO:BP	antigen processing and presentation of exogenous peptide antigen via MHC class I	GO:0042590	0.0131893	1.87978	8	51	2	17810	ENSRNOG00000024159,ENSRNOG00000049422
GO:BP	antigen processing and presentation of endogenous peptide antigen via MHC class II	GO:0002491	0.0131893	1.87978	1	4	1	17810	ENSRNOG00000032844
GO:BP	positive regulation of response to external stimulus	GO:0032103	0.0153433	1.81408	329	195	12	17810	ENSRNOG00000000853,ENSRNOG00000006715,ENSRNOG00000024159,ENSRNOG00000049422,ENSRNOG00000030187,ENSRNOG00000000239,ENSRNOG00000000137,ENSRNOG00000007159,ENSRNOG00000021294,ENSRNOG00000007089,ENSRNOG00000013014,ENSRNOG00000020845
GO:BP	immunological memory process	GO:0090713	0.0153433	1.81408	12	37	2	17810	ENSRNOG00000032844,ENSRNOG00000012881
GO:BP	positive regulation of acute inflammatory response to antigenic stimulus	GO:0002866	0.0153433	1.81408	9	51	2	17810	ENSRNOG00000024159,ENSRNOG00000049422
GO:BP	T cell differentiation involved in immune response	GO:0002292	0.0153433	1.81408	62	37	3	17810	ENSRNOG00000032844,ENSRNOG00000024159,ENSRNOG00000012881
GO:BP	dendritic cell antigen processing and presentation	GO:0002468	0.0153433	1.81408	12	37	2	17810	ENSRNOG00000032844,ENSRNOG00000012881
GO:BP	response to electrical stimulus	GO:0051602	0.0154727	1.81044	30	194	4	17810	ENSRNOG00000000853,ENSRNOG00000021294,ENSRNOG00000012393,ENSRNOG00000017819
GO:BP	negative regulation of glomerular filtration	GO:0003105	0.0154727	1.81044	3	178	2	17810	ENSRNOG00000006231,ENSRNOG00000013014
GO:BP	cellular response to hydroperoxide	GO:0071447	0.0156582	1.80526	8	60	2	17810	ENSRNOG00000000853,ENSRNOG00000007743
GO:BP	protein import into mitochondrial matrix	GO:0030150	0.0183304	1.73683	17	30	2	17810	ENSRNOG00000048613,ENSRNOG00000043114
GO:BP	negative regulation of dendritic cell antigen processing and presentation	GO:0002605	0.0183458	1.73646	3	200	2	17810	ENSRNOG00000012881,ENSRNOG00000037563
GO:BP	positive regulation of immune system process	GO:0002684	0.0194813	1.71038	805	205	21	17810	ENSRNOG00000032844,ENSRNOG00000000853,ENSRNOG00000006715,ENSRNOG00000024159,ENSRNOG00000049422,ENSRNOG00000001425,ENSRNOG00000030187,ENSRNOG00000000239,ENSRNOG00000000521,ENSRNOG00000019440,ENSRNOG00000047854,ENSRNOG00000004517,ENSRNOG00000007159,ENSRNOG00000021294,ENSRNOG00000007089,ENSRNOG00000013014,ENSRNOG00000049491,ENSRNOG00000020845,ENSRNOG00000050735,ENSRNOG00000010645,ENSRNOG00000047864
GO:BP	inflammatory response	GO:0006954	0.0194813	1.71038	529	204	16	17810	ENSRNOG00000000853,ENSRNOG00000006715,ENSRNOG00000024159,ENSRNOG00000049422,ENSRNOG00000000239,ENSRNOG00000010208,ENSRNOG00000021100,ENSRNOG00000004517,ENSRNOG00000007159,ENSRNOG00000028566,ENSRNOG00000000827,ENSRNOG00000018390,ENSRNOG00000013014,ENSRNOG00000017819,ENSRNOG00000037563,ENSRNOG00000019150
GO:BP	regulation of hypersensitivity	GO:0002883	0.019737	1.70472	11	51	2	17810	ENSRNOG00000024159,ENSRNOG00000049422
GO:BP	regulation of leukocyte chemotaxis	GO:0002688	0.019737	1.70472	105	164	6	17810	ENSRNOG00000000853,ENSRNOG00000006715,ENSRNOG00000000239,ENSRNOG00000007159,ENSRNOG00000021294,ENSRNOG00000007089
GO:BP	serotonin secretion	GO:0001820	0.019737	1.70472	11	51	2	17810	ENSRNOG00000024159,ENSRNOG00000049422
GO:BP	eosinophil chemotaxis	GO:0048245	0.0204169	1.69001	14	199	3	17810	ENSRNOG00000000239,ENSRNOG00000007159,ENSRNOG00000010645
GO:BP	response to ethanol	GO:0045471	0.0233161	1.63234	93	194	6	17810	ENSRNOG00000000239,ENSRNOG00000007159,ENSRNOG00000015411,ENSRNOG00000021294,ENSRNOG00000058645,ENSRNOG00000017819
GO:BP	regulation of smooth muscle cell proliferation	GO:0048660	0.0233161	1.63234	101	178	6	17810	ENSRNOG00000000853,ENSRNOG00000000521,ENSRNOG00000001889,ENSRNOG00000019270,ENSRNOG00000004517,ENSRNOG00000013014
GO:BP	actin filament polymerization	GO:0030041	0.0237507	1.62432	163	18	3	17810	ENSRNOG00000008994,ENSRNOG00000000853,ENSRNOG00000016257
GO:BP	granulocyte migration	GO:0097530	0.0238003	1.62342	127	199	7	17810	ENSRNOG00000024159,ENSRNOG00000049422,ENSRNOG00000000239,ENSRNOG00000007159,ENSRNOG00000021294,ENSRNOG00000050735,ENSRNOG00000010645
GO:BP	cell chemotaxis	GO:0060326	0.0238003	1.62342	253	164	9	17810	ENSRNOG00000006231,ENSRNOG00000000853,ENSRNOG00000006715,ENSRNOG00000024159,ENSRNOG00000049422,ENSRNOG00000000239,ENSRNOG00000007159,ENSRNOG00000021294,ENSRNOG00000007089
GO:BP	response to antibiotic	GO:0046677	0.0239077	1.62146	50	13	2	17810	ENSRNOG00000004107,ENSRNOG00000027990
GO:BP	cytoplasmic translation	GO:0002181	0.0239077	1.62146	139	183	7	17810	ENSRNOG00000000505,ENSRNOG00000018795,ENSRNOG00000016580,ENSRNOG00000011104,ENSRNOG00000033473,ENSRNOG00000011955,ENSRNOG00000011494
GO:BP	smooth muscle cell proliferation	GO:0048659	0.0259882	1.58522	105	178	6	17810	ENSRNOG00000000853,ENSRNOG00000000521,ENSRNOG00000001889,ENSRNOG00000019270,ENSRNOG00000004517,ENSRNOG00000013014
GO:BP	Fc receptor mediated stimulatory signaling pathway	GO:0002431	0.0267933	1.57197	14	51	2	17810	ENSRNOG00000024159,ENSRNOG00000049422
GO:BP	Fc-gamma receptor signaling pathway	GO:0038094	0.0267933	1.57197	14	51	2	17810	ENSRNOG00000024159,ENSRNOG00000049422
GO:BP	regulation of acute inflammatory response to antigenic stimulus	GO:0002864	0.0267933	1.57197	14	51	2	17810	ENSRNOG00000024159,ENSRNOG00000049422
GO:BP	positive regulation of inflammatory response to antigenic stimulus	GO:0002863	0.0267933	1.57197	14	51	2	17810	ENSRNOG00000024159,ENSRNOG00000049422
GO:BP	hypersensitivity	GO:0002524	0.0267933	1.57197	14	51	2	17810	ENSRNOG00000024159,ENSRNOG00000049422
GO:BP	cellular response to UV-B	GO:0071493	0.0272253	1.56503	7	107	2	17810	ENSRNOG00000027990,ENSRNOG00000000521
GO:BP	positive regulation of memory T cell differentiation	GO:0043382	0.0282933	1.54832	4	4	1	17810	ENSRNOG00000032844
GO:BP	regulation of CD4-positive, CD25-positive, alpha-beta regulatory T cell differentiation	GO:0032829	0.0282933	1.54832	4	4	1	17810	ENSRNOG00000032844
GO:BP	positive regulation of fibroblast growth factor production	GO:0090271	0.0282933	1.54832	1	15	1	17810	ENSRNOG00000000853
GO:BP	T cell activation involved in immune response	GO:0002286	0.0282933	1.54832	87	37	3	17810	ENSRNOG00000032844,ENSRNOG00000024159,ENSRNOG00000012881
GO:BP	renal system process involved in regulation of blood volume	GO:0001977	0.0282933	1.54832	8	2	1	17810	ENSRNOG00000006231
GO:BP	eosinophil migration	GO:0072677	0.0282933	1.54832	17	199	3	17810	ENSRNOG00000000239,ENSRNOG00000007159,ENSRNOG00000010645
GO:BP	positive regulation of CD4-positive, CD25-positive, alpha-beta regulatory T cell differentiation	GO:0032831	0.0282933	1.54832	4	4	1	17810	ENSRNOG00000032844
GO:BP	ciliary receptor clustering involved in smoothened signaling pathway	GO:0060830	0.0282933	1.54832	3	5	1	17810	ENSRNOG00000011093
GO:BP	actin polymerization or depolymerization	GO:0008154	0.0282933	1.54832	191	18	3	17810	ENSRNOG00000008994,ENSRNOG00000000853,ENSRNOG00000016257
GO:BP	regulation of natural killer cell chemotaxis	GO:2000501	0.0282933	1.54832	6	141	2	17810	ENSRNOG00000000239,ENSRNOG00000007159
GO:BP	positive regulation of muscle hyperplasia	GO:0014739	0.0282933	1.54832	1	15	1	17810	ENSRNOG00000000853
GO:BP	tissue regeneration	GO:0042246	0.0282933	1.54832	64	206	5	17810	ENSRNOG00000016587,ENSRNOG00000000521,ENSRNOG00000004517,ENSRNOG00000021294,ENSRNOG00000008609
GO:BP	regulation of glomerular filtration	GO:0003093	0.0282933	1.54832	8	2	1	17810	ENSRNOG00000006231
GO:BP	muscle cell proliferation	GO:0033002	0.0282933	1.54832	154	178	7	17810	ENSRNOG00000000853,ENSRNOG00000000521,ENSRNOG00000001889,ENSRNOG00000019270,ENSRNOG00000004517,ENSRNOG00000021294,ENSRNOG00000013014
GO:BP	leukocyte migration	GO:0050900	0.0282933	1.54832	313	199	11	17810	ENSRNOG00000006231,ENSRNOG00000000853,ENSRNOG00000006715,ENSRNOG00000024159,ENSRNOG00000049422,ENSRNOG00000000239,ENSRNOG00000007159,ENSRNOG00000021294,ENSRNOG00000007089,ENSRNOG00000050735,ENSRNOG00000010645
GO:BP	natural killer cell chemotaxis	GO:0035747	0.0282933	1.54832	6	141	2	17810	ENSRNOG00000000239,ENSRNOG00000007159
GO:BP	positive regulation of chemotaxis	GO:0050921	0.0285145	1.54493	122	164	6	17810	ENSRNOG00000000853,ENSRNOG00000006715,ENSRNOG00000000239,ENSRNOG00000007159,ENSRNOG00000021294,ENSRNOG00000007089
GO:BP	neutrophil migration	GO:1990266	0.030213	1.51981	102	199	6	17810	ENSRNOG00000024159,ENSRNOG00000049422,ENSRNOG00000000239,ENSRNOG00000007159,ENSRNOG00000050735,ENSRNOG00000010645
GO:BP	peptidyl-tyrosine dephosphorylation involved in inactivation of protein kinase activity	GO:1990264	0.0302627	1.51909	9	2	1	17810	ENSRNOG00000006231
GO:BP	antigen processing and presentation of peptide antigen via MHC class I	GO:0002474	0.0315432	1.50109	17	51	2	17810	ENSRNOG00000024159,ENSRNOG00000049422
GO:BP	response to hydroperoxide	GO:0033194	0.0334527	1.47557	15	60	2	17810	ENSRNOG00000000853,ENSRNOG00000007743
GO:BP	regulation of leukocyte migration	GO:0002685	0.0337504	1.47172	186	199	8	17810	ENSRNOG00000000853,ENSRNOG00000006715,ENSRNOG00000000239,ENSRNOG00000007159,ENSRNOG00000021294,ENSRNOG00000007089,ENSRNOG00000050735,ENSRNOG00000010645
GO:BP	Fc receptor signaling pathway	GO:0038093	0.0337504	1.47172	18	51	2	17810	ENSRNOG00000024159,ENSRNOG00000049422
GO:BP	granulocyte chemotaxis	GO:0071621	0.0337504	1.47172	105	199	6	17810	ENSRNOG00000024159,ENSRNOG00000049422,ENSRNOG00000000239,ENSRNOG00000007159,ENSRNOG00000021294,ENSRNOG00000010645
GO:BP	serotonin transport	GO:0006837	0.0337504	1.47172	18	51	2	17810	ENSRNOG00000024159,ENSRNOG00000049422
GO:BP	positive regulation of germinal center formation	GO:0002636	0.0360714	1.44284	5	205	2	17810	ENSRNOG00000047854,ENSRNOG00000047864
GO:BP	regulation of renal system process	GO:0098801	0.0364491	1.43831	22	178	3	17810	ENSRNOG00000006231,ENSRNOG00000001889,ENSRNOG00000013014
GO:BP	regulation of T cell activation	GO:0050863	0.0372292	1.42912	275	205	10	17810	ENSRNOG00000032844,ENSRNOG00000000853,ENSRNOG00000012881,ENSRNOG00000047854,ENSRNOG00000021100,ENSRNOG00000004517,ENSRNOG00000007159,ENSRNOG00000049491,ENSRNOG00000010645,ENSRNOG00000047864
GO:BP	protein transmembrane import into intracellular organelle	GO:0044743	0.0381727	1.41825	33	30	2	17810	ENSRNOG00000048613,ENSRNOG00000043114
GO:BP	translational elongation	GO:0006414	0.040624	1.39122	51	173	4	17810	ENSRNOG00000013874,ENSRNOG00000056855,ENSRNOG00000011955,ENSRNOG00000051885
GO:BP	CD4-positive, CD25-positive, alpha-beta regulatory T cell differentiation	GO:0002361	0.0420197	1.37655	7	4	1	17810	ENSRNOG00000032844
GO:BP	positive regulation of acute inflammatory response	GO:0002675	0.0420988	1.37573	21	51	2	17810	ENSRNOG00000024159,ENSRNOG00000049422
GO:BP	positive regulation of myeloid leukocyte mediated immunity	GO:0002888	0.0420988	1.37573	21	51	2	17810	ENSRNOG00000024159,ENSRNOG00000049422
GO:BP	establishment of planar polarity involved in nephron morphogenesis	GO:0072046	0.0420988	1.37573	1	29	1	17810	ENSRNOG00000003807
GO:BP	non-canonical Wnt signaling pathway involved in midbrain dopaminergic neuron differentiation	GO:1905438	0.0420988	1.37573	1	29	1	17810	ENSRNOG00000003807
GO:BP	positive regulation of smooth muscle cell chemotaxis	GO:0071673	0.043102	1.3655	2	15	1	17810	ENSRNOG00000000853
GO:BP	response to ketone	GO:1901654	0.0440626	1.35593	162	189	7	17810	ENSRNOG00000043451,ENSRNOG00000000521,ENSRNOG00000019270,ENSRNOG00000007159,ENSRNOG00000021294,ENSRNOG00000013014,ENSRNOG00000058645
GO:BP	protein polymerization	GO:0051258	0.0454746	1.34223	246	18	3	17810	ENSRNOG00000008994,ENSRNOG00000000853,ENSRNOG00000016257
GO:BP	positive regulation of tumor necrosis factor production	GO:0032760	0.0454746	1.34223	80	194	5	17810	ENSRNOG00000024159,ENSRNOG00000049422,ENSRNOG00000007159,ENSRNOG00000013014,ENSRNOG00000017819
GO:BP	renal filtration cell differentiation	GO:0061318	0.0460888	1.3364	17	2	1	17810	ENSRNOG00000006231
GO:BP	cellular response to ketone	GO:1901655	0.0460888	1.3364	83	189	5	17810	ENSRNOG00000043451,ENSRNOG00000019270,ENSRNOG00000007159,ENSRNOG00000021294,ENSRNOG00000058645
GO:BP	glomerular epithelial cell differentiation	GO:0072311	0.0460888	1.3364	17	2	1	17810	ENSRNOG00000006231
GO:BP	glomerular visceral epithelial cell differentiation	GO:0072112	0.0460888	1.3364	17	2	1	17810	ENSRNOG00000006231
GO:BP	cellular response to actinomycin D	GO:0072717	0.0473892	1.32432	3	12	1	17810	ENSRNOG00000004107
GO:BP	intracellular protein transmembrane transport	GO:0065002	0.0473892	1.32432	52	86	3	17810	ENSRNOG00000048613,ENSRNOG00000043114,ENSRNOG00000006345
GO:BP	epithelial cell differentiation involved in kidney development	GO:0035850	0.0473892	1.32432	41	29	2	17810	ENSRNOG00000006231,ENSRNOG00000003807
GO:BP	positive regulation of tumor necrosis factor superfamily cytokine production	GO:1903557	0.0473892	1.32432	82	194	5	17810	ENSRNOG00000024159,ENSRNOG00000049422,ENSRNOG00000007159,ENSRNOG00000013014,ENSRNOG00000017819
GO:BP	macrophage antigen processing and presentation	GO:0002472	0.0474967	1.32334	1	37	1	17810	ENSRNOG00000012881
GO:BP	regulation of macrophage antigen processing and presentation	GO:0002616	0.0474967	1.32334	1	37	1	17810	ENSRNOG00000012881
GO:BP	negative regulation of macrophage antigen processing and presentation	GO:0002617	0.0474967	1.32334	1	37	1	17810	ENSRNOG00000012881
GO:BP	response to heat	GO:0009408	0.0480226	1.31855	83	194	5	17810	ENSRNOG00000000521,ENSRNOG00000004517,ENSRNOG00000007159,ENSRNOG00000021294,ENSRNOG00000017819
GO:BP	glomerular epithelium development	GO:0072010	0.0480226	1.31855	19	2	1	17810	ENSRNOG00000006231
GO:BP	prostate gland stromal morphogenesis	GO:0060741	0.0489103	1.3106	3	13	1	17810	ENSRNOG00000027990
GO:BP	protein transmembrane transport	GO:0071806	0.0497127	1.30353	54	86	3	17810	ENSRNOG00000048613,ENSRNOG00000043114,ENSRNOG00000006345
GO:BP	glomerular filtration	GO:0003094	0.0497127	1.30353	20	2	1	17810	ENSRNOG00000006231
GO:BP	renal system process involved in regulation of systemic arterial blood pressure	GO:0003071	0.0503676	1.29785	21	2	1	17810	ENSRNOG00000006231
GO:BP	positive regulation of smooth muscle cell proliferation	GO:0048661	0.0503676	1.29785	56	178	4	17810	ENSRNOG00000000853,ENSRNOG00000019270,ENSRNOG00000004517,ENSRNOG00000013014
GO:BP	immune system process	GO:0002376	0.0503676	1.29785	2356	205	42	17810	ENSRNOG00000006231,ENSRNOG00000032844,ENSRNOG00000027990,ENSRNOG00000000853,ENSRNOG00000006715,ENSRNOG00000016257,ENSRNOG00000024159,ENSRNOG00000012881,ENSRNOG00000007437,ENSRNOG00000014653,ENSRNOG00000049422,ENSRNOG00000001425,ENSRNOG00000030187,ENSRNOG00000034139,ENSRNOG00000000239,ENSRNOG00000023708,ENSRNOG00000000521,ENSRNOG00000017869,ENSRNOG00000019440,ENSRNOG00000010986,ENSRNOG00000000137,…
GO:BP	renal filtration	GO:0097205	0.0503676	1.29785	21	2	1	17810	ENSRNOG00000006231
GO:BP	acute inflammatory response to antigenic stimulus	GO:0002438	0.0503676	1.29785	25	51	2	17810	ENSRNOG00000024159,ENSRNOG00000049422
GO:BP	negative regulation of smooth muscle cell chemotaxis	GO:0071672	0.0506965	1.29502	3	15	1	17810	ENSRNOG00000000853
GO:BP	positive regulation of cellular carbohydrate metabolic process	GO:0010676	0.0506965	1.29502	35	139	3	17810	ENSRNOG00000003870,ENSRNOG00000019270,ENSRNOG00000004517
GO:BP	negative regulation of smooth muscle cell proliferation	GO:0048662	0.0506965	1.29502	42	114	3	17810	ENSRNOG00000000853,ENSRNOG00000000521,ENSRNOG00000001889
GO:BP	negative regulation of antigen processing and presentation	GO:0002578	0.0506965	1.29502	7	200	2	17810	ENSRNOG00000012881,ENSRNOG00000037563
GO:BP	neutrophil chemotaxis	GO:0030593	0.0506965	1.29502	84	199	5	17810	ENSRNOG00000024159,ENSRNOG00000049422,ENSRNOG00000000239,ENSRNOG00000007159,ENSRNOG00000010645
GO:BP	regulation of inflammatory response to antigenic stimulus	GO:0002861	0.0506965	1.29502	26	51	2	17810	ENSRNOG00000024159,ENSRNOG00000049422
GO:BP	positive regulation of adaptive immune response based on somatic recombination of immune receptors built from immunoglobulin superfamily domains	GO:0002824	0.0506965	1.29502	94	51	3	17810	ENSRNOG00000032844,ENSRNOG00000024159,ENSRNOG00000049422
GO:BP	regulation of muscle hyperplasia	GO:0014738	0.0506965	1.29502	3	15	1	17810	ENSRNOG00000000853
GO:BP	muscle hyperplasia	GO:0014900	0.0506965	1.29502	3	15	1	17810	ENSRNOG00000000853
GO:BP	cellular response to lipoprotein particle stimulus	GO:0071402	0.0521482	1.28276	25	200	3	17810	ENSRNOG00000024159,ENSRNOG00000007159,ENSRNOG00000037563
GO:BP	response to actinomycin D	GO:0072716	0.0521482	1.28276	4	12	1	17810	ENSRNOG00000004107
GO:BP	positive regulation of phagocytosis	GO:0050766	0.0521482	1.28276	58	178	4	17810	ENSRNOG00000024159,ENSRNOG00000049422,ENSRNOG00000007159,ENSRNOG00000013014
GO:BP	positive regulation of adaptive immune response	GO:0002821	0.0521482	1.28276	97	51	3	17810	ENSRNOG00000032844,ENSRNOG00000024159,ENSRNOG00000049422
GO:BP	regulation of germinal center formation	GO:0002634	0.0521482	1.28276	7	205	2	17810	ENSRNOG00000047854,ENSRNOG00000047864
GO:BP	T cell activation via T cell receptor contact with antigen bound to MHC molecule on antigen presenting cell	GO:0002291	0.0530033	1.2757	8	181	2	17810	ENSRNOG00000012881,ENSRNOG00000049491
GO:BP	positive regulation of lymphocyte mediated immunity	GO:0002708	0.0530033	1.2757	98	51	3	17810	ENSRNOG00000032844,ENSRNOG00000024159,ENSRNOG00000049422
GO:BP	regeneration	GO:0031099	0.0530876	1.27501	162	206	7	17810	ENSRNOG00000016587,ENSRNOG00000000521,ENSRNOG00000004517,ENSRNOG00000007159,ENSRNOG00000021294,ENSRNOG00000058645,ENSRNOG00000008609
GO:BP	regulation of immune system process	GO:0002682	0.0530876	1.27501	1197	205	25	17810	ENSRNOG00000032844,ENSRNOG00000000853,ENSRNOG00000006715,ENSRNOG00000024159,ENSRNOG00000012881,ENSRNOG00000049422,ENSRNOG00000001425,ENSRNOG00000030187,ENSRNOG00000000239,ENSRNOG00000023708,ENSRNOG00000000521,ENSRNOG00000019440,ENSRNOG00000047854,ENSRNOG00000021100,ENSRNOG00000004517,ENSRNOG00000007159,ENSRNOG00000021294,ENSRNOG00000007089,ENSRNOG00000013014,ENSRNOG00000049491,ENSRNOG00000020845,…
GO:BP	positive regulation of multi-organism process	GO:0043902	0.0532185	1.27394	12	120	2	17810	ENSRNOG00000011032,ENSRNOG00000000137
GO:BP	cell differentiation involved in kidney development	GO:0061005	0.0555802	1.25508	50	29	2	17810	ENSRNOG00000006231,ENSRNOG00000003807
GO:BP	regulation of fibroblast growth factor production	GO:0090270	0.0570047	1.24409	4	15	1	17810	ENSRNOG00000000853
GO:BP	mesonephric duct formation	GO:0072181	0.0570047	1.24409	2	29	1	17810	ENSRNOG00000003807
GO:BP	regulation of smooth muscle cell chemotaxis	GO:0071671	0.0570047	1.24409	4	15	1	17810	ENSRNOG00000000853
GO:BP	fatty acid elongation, polyunsaturated fatty acid	GO:0034626	0.0570047	1.24409	6	10	1	17810	ENSRNOG00000014702
GO:BP	fibroblast growth factor production	GO:0090269	0.0570047	1.24409	4	15	1	17810	ENSRNOG00000000853
GO:BP	cellular response to lipid hydroperoxide	GO:0071449	0.0570047	1.24409	1	60	1	17810	ENSRNOG00000007743
GO:BP	cellular response to morphine	GO:0071315	0.0570047	1.24409	4	15	1	17810	ENSRNOG00000000853
GO:BP	parturition	GO:0007567	0.0570047	1.24409	11	141	2	17810	ENSRNOG00000012881,ENSRNOG00000007159
GO:BP	response to other organism	GO:0051707	0.0570047	1.24409	1176	200	24	17810	ENSRNOG00000000853,ENSRNOG00000006715,ENSRNOG00000016257,ENSRNOG00000024159,ENSRNOG00000012881,ENSRNOG00000007437,ENSRNOG00000012062,ENSRNOG00000030187,ENSRNOG00000034139,ENSRNOG00000000239,ENSRNOG00000017869,ENSRNOG00000001889,ENSRNOG00000000137,ENSRNOG00000005825,ENSRNOG00000007159,ENSRNOG00000000827,ENSRNOG00000050251,ENSRNOG00000015411,ENSRNOG00000013014,ENSRNOG00000001415,ENSRNOG00000017819,…
GO:BP	regulation of vascular associated smooth muscle cell proliferation	GO:1904705	0.0570047	1.24409	38	139	3	17810	ENSRNOG00000000521,ENSRNOG00000019270,ENSRNOG00000004517
GO:BP	defense response	GO:0006952	0.0570047	1.24409	1281	204	26	17810	ENSRNOG00000000853,ENSRNOG00000006715,ENSRNOG00000016257,ENSRNOG00000024159,ENSRNOG00000012881,ENSRNOG00000007437,ENSRNOG00000049422,ENSRNOG00000030187,ENSRNOG00000034139,ENSRNOG00000000239,ENSRNOG00000010208,ENSRNOG00000017869,ENSRNOG00000005825,ENSRNOG00000021100,ENSRNOG00000004517,ENSRNOG00000007159,ENSRNOG00000028566,ENSRNOG00000000827,ENSRNOG00000018390,ENSRNOG00000015411,ENSRNOG00000013014,…
GO:BP	chaperone cofactor-dependent protein refolding	GO:0051085	0.0570047	1.24409	26	205	3	17810	ENSRNOG00000047854,ENSRNOG00000049491,ENSRNOG00000047864
GO:BP	fatty acid elongation, unsaturated fatty acid	GO:0019368	0.0570047	1.24409	6	10	1	17810	ENSRNOG00000014702
GO:BP	cellular response to isoquinoline alkaloid	GO:0071317	0.0570047	1.24409	4	15	1	17810	ENSRNOG00000000853
GO:BP	positive regulation of regulatory T cell differentiation	GO:0045591	0.0570047	1.24409	14	4	1	17810	ENSRNOG00000032844
GO:BP	lipid storage	GO:0019915	0.0570047	1.24409	69	22	2	17810	ENSRNOG00000052393,ENSRNOG00000052219
GO:BP	response to external biotic stimulus	GO:0043207	0.0576319	1.23934	1180	200	24	17810	ENSRNOG00000000853,ENSRNOG00000006715,ENSRNOG00000016257,ENSRNOG00000024159,ENSRNOG00000012881,ENSRNOG00000007437,ENSRNOG00000012062,ENSRNOG00000030187,ENSRNOG00000034139,ENSRNOG00000000239,ENSRNOG00000017869,ENSRNOG00000001889,ENSRNOG00000000137,ENSRNOG00000005825,ENSRNOG00000007159,ENSRNOG00000000827,ENSRNOG00000050251,ENSRNOG00000015411,ENSRNOG00000013014,ENSRNOG00000001415,ENSRNOG00000017819,…
GO:BP	vascular associated smooth muscle cell proliferation	GO:1990874	0.0576319	1.23934	39	139	3	17810	ENSRNOG00000000521,ENSRNOG00000019270,ENSRNOG00000004517
GO:BP	intracellular sequestering of iron ion	GO:0006880	0.0576319	1.23934	18	87	2	17810	ENSRNOG00000031506,ENSRNOG00000033776
GO:BP	'de novo' posttranslational protein folding	GO:0051084	0.0590134	1.22905	27	205	3	17810	ENSRNOG00000047854,ENSRNOG00000049491,ENSRNOG00000047864
GO:BP	regulation of leukocyte cell-cell adhesion	GO:1903037	0.0590134	1.22905	264	205	9	17810	ENSRNOG00000032844,ENSRNOG00000000853,ENSRNOG00000012881,ENSRNOG00000047854,ENSRNOG00000021100,ENSRNOG00000004517,ENSRNOG00000007159,ENSRNOG00000049491,ENSRNOG00000047864
GO:BP	actin filament organization	GO:0007015	0.0605595	1.21782	371	31	4	17810	ENSRNOG00000008994,ENSRNOG00000000853,ENSRNOG00000016257,ENSRNOG00000023226
GO:BP	regulation of mast cell apoptotic process	GO:0033025	0.0605595	1.21782	2	34	1	17810	ENSRNOG00000024159
GO:BP	sequestering of iron ion	GO:0097577	0.0605595	1.21782	19	87	2	17810	ENSRNOG00000031506,ENSRNOG00000033776
GO:BP	mast cell apoptotic process	GO:0033024	0.0605595	1.21782	2	34	1	17810	ENSRNOG00000024159
GO:BP	negative regulation of mast cell apoptotic process	GO:0033026	0.0605595	1.21782	2	34	1	17810	ENSRNOG00000024159
GO:BP	positive regulation of T cell mediated cytotoxicity	GO:0001916	0.0605595	1.21782	17	4	1	17810	ENSRNOG00000032844
GO:BP	positive regulation of mast cell cytokine production	GO:0032765	0.0605595	1.21782	2	34	1	17810	ENSRNOG00000024159
GO:BP	regulation of tumor necrosis factor production	GO:0032680	0.0613062	1.2125	137	194	6	17810	ENSRNOG00000024159,ENSRNOG00000049422,ENSRNOG00000004517,ENSRNOG00000007159,ENSRNOG00000013014,ENSRNOG00000017819
GO:BP	tumor necrosis factor production	GO:0032640	0.0613062	1.2125	137	194	6	17810	ENSRNOG00000024159,ENSRNOG00000049422,ENSRNOG00000004517,ENSRNOG00000007159,ENSRNOG00000013014,ENSRNOG00000017819
GO:BP	negative regulation of endothelial cell-matrix adhesion via fibronectin	GO:1904905	0.0613098	1.21247	1	70	1	17810	ENSRNOG00000030187
GO:BP	response to UV-B	GO:0010224	0.0623895	1.20489	16	107	2	17810	ENSRNOG00000027990,ENSRNOG00000000521
GO:BP	negative regulation of ubiquitin protein ligase activity	GO:1904667	0.0623895	1.20489	6	12	1	17810	ENSRNOG00000004107
GO:BP	T cell activation	GO:0042110	0.0623895	1.20489	428	205	12	17810	ENSRNOG00000032844,ENSRNOG00000000853,ENSRNOG00000024159,ENSRNOG00000012881,ENSRNOG00000047854,ENSRNOG00000021100,ENSRNOG00000004517,ENSRNOG00000007159,ENSRNOG00000011104,ENSRNOG00000049491,ENSRNOG00000010645,ENSRNOG00000047864
GO:BP	Arp2/3 complex-mediated actin nucleation	GO:0034314	0.0623895	1.20489	34	170	3	17810	ENSRNOG00000008994,ENSRNOG00000000991,ENSRNOG00000010184
GO:BP	negative regulation of response to biotic stimulus	GO:0002832	0.0623895	1.20489	82	70	3	17810	ENSRNOG00000006715,ENSRNOG00000012881,ENSRNOG00000030187
GO:BP	lymphocyte activation	GO:0046649	0.0623895	1.20489	720	205	17	17810	ENSRNOG00000032844,ENSRNOG00000000853,ENSRNOG00000024159,ENSRNOG00000012881,ENSRNOG00000000521,ENSRNOG00000017869,ENSRNOG00000010986,ENSRNOG00000056209,ENSRNOG00000047854,ENSRNOG00000021100,ENSRNOG00000004517,ENSRNOG00000007159,ENSRNOG00000011104,ENSRNOG00000049491,ENSRNOG00000020845,ENSRNOG00000010645,ENSRNOG00000047864
GO:BP	negative regulation of memory T cell differentiation	GO:0043381	0.0624701	1.20433	2	37	1	17810	ENSRNOG00000012881
GO:BP	smooth muscle cell chemotaxis	GO:0071670	0.0629624	1.20092	5	15	1	17810	ENSRNOG00000000853
GO:BP	lymphocyte activation involved in immune response	GO:0002285	0.06301	1.20059	158	37	3	17810	ENSRNOG00000032844,ENSRNOG00000024159,ENSRNOG00000012881
GO:BP	regulation of tumor necrosis factor superfamily cytokine production	GO:1903555	0.06301	1.20059	140	194	6	17810	ENSRNOG00000024159,ENSRNOG00000049422,ENSRNOG00000004517,ENSRNOG00000007159,ENSRNOG00000013014,ENSRNOG00000017819
GO:BP	leukocyte activation	GO:0045321	0.06301	1.20059	849	205	19	17810	ENSRNOG00000032844,ENSRNOG00000000853,ENSRNOG00000024159,ENSRNOG00000012881,ENSRNOG00000049422,ENSRNOG00000000521,ENSRNOG00000017869,ENSRNOG00000010986,ENSRNOG00000056209,ENSRNOG00000047854,ENSRNOG00000021100,ENSRNOG00000004517,ENSRNOG00000007159,ENSRNOG00000011104,ENSRNOG00000049491,ENSRNOG00000020845,ENSRNOG00000050735,ENSRNOG00000010645,ENSRNOG00000047864
GO:BP	negative regulation of defense response	GO:0031348	0.06301	1.20059	180	151	6	17810	ENSRNOG00000006715,ENSRNOG00000012881,ENSRNOG00000030187,ENSRNOG00000021100,ENSRNOG00000004517,ENSRNOG00000000827
GO:BP	cerebellum development	GO:0021549	0.06301	1.20059	104	17	2	17810	ENSRNOG00000000853,ENSRNOG00000006715
GO:BP	positive regulation of T cell activation	GO:0050870	0.06301	1.20059	176	205	7	17810	ENSRNOG00000032844,ENSRNOG00000000853,ENSRNOG00000047854,ENSRNOG00000004517,ENSRNOG00000007159,ENSRNOG00000049491,ENSRNOG00000047864
GO:BP	negative regulation of response to external stimulus	GO:0032102	0.06301	1.20059	302	151	8	17810	ENSRNOG00000000853,ENSRNOG00000006715,ENSRNOG00000012881,ENSRNOG00000030187,ENSRNOG00000021100,ENSRNOG00000004517,ENSRNOG00000007159,ENSRNOG00000000827
GO:BP	tumor necrosis factor superfamily cytokine production	GO:0071706	0.06301	1.20059	140	194	6	17810	ENSRNOG00000024159,ENSRNOG00000049422,ENSRNOG00000004517,ENSRNOG00000007159,ENSRNOG00000013014,ENSRNOG00000017819
GO:BP	'de novo' protein folding	GO:0006458	0.0631178	1.19985	29	205	3	17810	ENSRNOG00000047854,ENSRNOG00000049491,ENSRNOG00000047864
GO:BP	cellular iron ion homeostasis	GO:0006879	0.063399	1.19792	67	88	3	17810	ENSRNOG00000031506,ENSRNOG00000033776,ENSRNOG00000047988
GO:BP	fatty acid elongation, saturated fatty acid	GO:0019367	0.0636462	1.19623	8	10	1	17810	ENSRNOG00000014702
GO:BP	positive regulation of leukocyte mediated immunity	GO:0002705	0.0646256	1.1896	117	51	3	17810	ENSRNOG00000032844,ENSRNOG00000024159,ENSRNOG00000049422
GO:BP	cytolysis	GO:0019835	0.0658593	1.18138	15	123	2	17810	ENSRNOG00000034139,ENSRNOG00000005825
GO:BP	protein targeting to mitochondrion	GO:0006626	0.0660461	1.18015	61	30	2	17810	ENSRNOG00000048613,ENSRNOG00000043114
GO:BP	regulation of acute inflammatory response	GO:0002673	0.0662993	1.17849	36	51	2	17810	ENSRNOG00000024159,ENSRNOG00000049422
GO:BP	response to biotic stimulus	GO:0009607	0.0673973	1.17136	1213	200	24	17810	ENSRNOG00000000853,ENSRNOG00000006715,ENSRNOG00000016257,ENSRNOG00000024159,ENSRNOG00000012881,ENSRNOG00000007437,ENSRNOG00000012062,ENSRNOG00000030187,ENSRNOG00000034139,ENSRNOG00000000239,ENSRNOG00000017869,ENSRNOG00000001889,ENSRNOG00000000137,ENSRNOG00000005825,ENSRNOG00000007159,ENSRNOG00000000827,ENSRNOG00000050251,ENSRNOG00000015411,ENSRNOG00000013014,ENSRNOG00000001415,ENSRNOG00000017819,…
GO:BP	kidney rudiment formation	GO:0072003	0.0673973	1.17136	3	29	1	17810	ENSRNOG00000003807
GO:BP	regulation of T cell mediated cytotoxicity	GO:0001914	0.0677627	1.16901	22	4	1	17810	ENSRNOG00000032844
GO:BP	metencephalon development	GO:0022037	0.0683486	1.16527	112	17	2	17810	ENSRNOG00000000853,ENSRNOG00000006715
GO:BP	positive regulation of muscle adaptation	GO:0014744	0.0683486	1.16527	6	15	1	17810	ENSRNOG00000000853
GO:BP	parallel actin filament bundle assembly	GO:0030046	0.0683486	1.16527	6	15	1	17810	ENSRNOG00000000853
GO:BP	T cell extravasation	GO:0072683	0.0685823	1.16379	10	196	2	17810	ENSRNOG00000007159,ENSRNOG00000050735
GO:BP	valine transport	GO:0015829	0.0685823	1.16379	1	91	1	17810	ENSRNOG00000014311
GO:BP	positive regulation of glycogen biosynthetic process	GO:0045725	0.0685823	1.16379	14	139	2	17810	ENSRNOG00000003870,ENSRNOG00000004517
GO:BP	positive regulation of glycogen metabolic process	GO:0070875	0.0685823	1.16379	14	139	2	17810	ENSRNOG00000003870,ENSRNOG00000004517
GO:BP	regulation of response to external stimulus	GO:0032101	0.0685823	1.16379	733	206	17	17810	ENSRNOG00000000853,ENSRNOG00000006715,ENSRNOG00000024159,ENSRNOG00000012881,ENSRNOG00000049422,ENSRNOG00000030187,ENSRNOG00000000239,ENSRNOG00000000137,ENSRNOG00000021100,ENSRNOG00000004517,ENSRNOG00000007159,ENSRNOG00000000827,ENSRNOG00000021294,ENSRNOG00000007089,ENSRNOG00000013014,ENSRNOG00000020845,ENSRNOG00000008609
GO:BP	regulation of dendritic cell antigen processing and presentation	GO:0002604	0.0702094	1.1536	10	200	2	17810	ENSRNOG00000012881,ENSRNOG00000037563
GO:BP	serotonin secretion involved in inflammatory response	GO:0002442	0.0713694	1.14649	3	34	1	17810	ENSRNOG00000024159
GO:BP	serotonin secretion by platelet	GO:0002554	0.0713694	1.14649	3	34	1	17810	ENSRNOG00000024159
GO:BP	positive regulation of carbohydrate metabolic process	GO:0045913	0.0713694	1.14649	46	139	3	17810	ENSRNOG00000003870,ENSRNOG00000019270,ENSRNOG00000004517
GO:BP	mast cell cytokine production	GO:0032762	0.0713694	1.14649	3	34	1	17810	ENSRNOG00000024159
GO:BP	regulation of mast cell cytokine production	GO:0032763	0.0713694	1.14649	3	34	1	17810	ENSRNOG00000024159
GO:BP	positive regulation of immunoglobulin mediated immune response	GO:0002891	0.0713694	1.14649	39	51	2	17810	ENSRNOG00000024159,ENSRNOG00000049422
GO:BP	positive regulation of B cell mediated immunity	GO:0002714	0.0713694	1.14649	39	51	2	17810	ENSRNOG00000024159,ENSRNOG00000049422
GO:BP	regulation of antibody-dependent cellular cytotoxicity	GO:0001813	0.0713694	1.14649	2	51	1	17810	ENSRNOG00000049422
GO:BP	phagocytosis	GO:0006909	0.0713694	1.14649	267	178	8	17810	ENSRNOG00000006940,ENSRNOG00000000853,ENSRNOG00000024159,ENSRNOG00000049422,ENSRNOG00000017869,ENSRNOG00000007159,ENSRNOG00000028566,ENSRNOG00000013014
GO:BP	regulation of regulatory T cell differentiation	GO:0045589	0.0713694	1.14649	25	4	1	17810	ENSRNOG00000032844
GO:BP	mast cell homeostasis	GO:0033023	0.0713694	1.14649	3	34	1	17810	ENSRNOG00000024159
GO:BP	serotonin production involved in inflammatory response	GO:0002351	0.0713694	1.14649	3	34	1	17810	ENSRNOG00000024159
GO:BP	interleukin-3-mediated signaling pathway	GO:0038156	0.0713694	1.14649	3	34	1	17810	ENSRNOG00000024159
GO:BP	positive regulation of CD4-positive, alpha-beta T cell differentiation	GO:0043372	0.072416	1.14017	26	4	1	17810	ENSRNOG00000032844
GO:BP	plasmacytoid dendritic cell differentiation	GO:0002273	0.0761236	1.11848	1	110	1	17810	ENSRNOG00000017869
GO:BP	glomerulus development	GO:0032835	0.0761236	1.11848	55	2	1	17810	ENSRNOG00000006231
GO:BP	regulatory T cell differentiation	GO:0045066	0.0770146	1.11343	28	4	1	17810	ENSRNOG00000032844
GO:BP	S-adenosylhomocysteine metabolic process	GO:0046498	0.0773012	1.11181	1	114	1	17810	ENSRNOG00000001889
GO:BP	regulation of homocysteine metabolic process	GO:0050666	0.0773012	1.11181	1	114	1	17810	ENSRNOG00000001889
GO:BP	positive regulation of homocysteine metabolic process	GO:0050668	0.0773012	1.11181	1	114	1	17810	ENSRNOG00000001889
GO:BP	positive regulation of sulfur amino acid metabolic process	GO:0031337	0.0773012	1.11181	1	114	1	17810	ENSRNOG00000001889
GO:BP	mesonephric duct morphogenesis	GO:0072180	0.0781569	1.10703	4	29	1	17810	ENSRNOG00000003807
GO:BP	cell activation	GO:0001775	0.0787353	1.10383	945	206	20	17810	ENSRNOG00000032844,ENSRNOG00000000853,ENSRNOG00000024159,ENSRNOG00000012881,ENSRNOG00000049422,ENSRNOG00000000521,ENSRNOG00000017869,ENSRNOG00000010986,ENSRNOG00000056209,ENSRNOG00000047854,ENSRNOG00000021100,ENSRNOG00000004517,ENSRNOG00000007159,ENSRNOG00000011104,ENSRNOG00000049491,ENSRNOG00000020845,ENSRNOG00000050735,ENSRNOG00000010645,ENSRNOG00000047864,ENSRNOG00000008609
GO:BP	ganglioside metabolic process	GO:0001573	0.0787353	1.10383	21	105	2	17810	ENSRNOG00000052219,ENSRNOG00000007164
GO:BP	germinal center formation	GO:0002467	0.0787353	1.10383	11	205	2	17810	ENSRNOG00000047854,ENSRNOG00000047864
GO:BP	sequestering of metal ion	GO:0051238	0.0787353	1.10383	25	87	2	17810	ENSRNOG00000031506,ENSRNOG00000033776
GO:BP	positive thymic T cell selection	GO:0045059	0.0787353	1.10383	11	205	2	17810	ENSRNOG00000047854,ENSRNOG00000047864
GO:BP	response to lipid hydroperoxide	GO:0006982	0.0787353	1.10383	2	60	1	17810	ENSRNOG00000007743
GO:BP	positive regulation of small molecule metabolic process	GO:0062013	0.0787353	1.10383	96	139	4	17810	ENSRNOG00000003870,ENSRNOG00000001889,ENSRNOG00000019270,ENSRNOG00000004517
GO:BP	Rac protein signal transduction	GO:0016601	0.0787353	1.10383	35	197	3	17810	ENSRNOG00000000853,ENSRNOG00000010184,ENSRNOG00000017417
GO:BP	lamellipodium assembly	GO:0030032	0.0787353	1.10383	59	2	1	17810	ENSRNOG00000006231
GO:BP	self proteolysis	GO:0097264	0.0790539	1.10208	11	206	2	17810	ENSRNOG00000007089,ENSRNOG00000008609
GO:BP	T cell mediated cytotoxicity	GO:0001913	0.0790863	1.1019	31	4	1	17810	ENSRNOG00000032844
GO:BP	positive regulation of leukocyte cell-cell adhesion	GO:1903039	0.0790863	1.1019	192	205	7	17810	ENSRNOG00000032844,ENSRNOG00000000853,ENSRNOG00000047854,ENSRNOG00000004517,ENSRNOG00000007159,ENSRNOG00000049491,ENSRNOG00000047864
GO:BP	pyrimidine ribonucleotide biosynthetic process	GO:0009220	0.0790863	1.1019	17	132	2	17810	ENSRNOG00000001797,ENSRNOG00000002693
GO:BP	regulation of T-helper cell differentiation	GO:0045622	0.0790863	1.1019	31	4	1	17810	ENSRNOG00000032844
GO:BP	regulation of lymphocyte mediated immunity	GO:0002706	0.080356	1.09498	137	51	3	17810	ENSRNOG00000032844,ENSRNOG00000024159,ENSRNOG00000049422
GO:BP	iron ion homeostasis	GO:0055072	0.0822954	1.08462	80	88	3	17810	ENSRNOG00000031506,ENSRNOG00000033776,ENSRNOG00000047988
GO:BP	cellular response to peptide	GO:1901653	0.082368	1.08424	281	178	8	17810	ENSRNOG00000004107,ENSRNOG00000001425,ENSRNOG00000004517,ENSRNOG00000007159,ENSRNOG00000015411,ENSRNOG00000021294,ENSRNOG00000007089,ENSRNOG00000013014
GO:BP	cellular response to extracellular stimulus	GO:0031668	0.082368	1.08424	200	200	7	17810	ENSRNOG00000000853,ENSRNOG00000003807,ENSRNOG00000000521,ENSRNOG00000001889,ENSRNOG00000058645,ENSRNOG00000017417,ENSRNOG00000037563
GO:BP	cellular response to interferon-gamma	GO:0071346	0.082368	1.08424	97	141	4	17810	ENSRNOG00000000853,ENSRNOG00000000239,ENSRNOG00000017869,ENSRNOG00000007159
GO:BP	response to vitamin B3	GO:0033552	0.082368	1.08424	1	141	1	17810	ENSRNOG00000007159
GO:BP	positive regulation of trophectodermal cell proliferation	GO:1904075	0.082368	1.08424	1	139	1	17810	ENSRNOG00000004517
GO:BP	regulation of trophectodermal cell proliferation	GO:1904073	0.082368	1.08424	1	139	1	17810	ENSRNOG00000004517
GO:BP	establishment of protein localization to mitochondrion	GO:0072655	0.082368	1.08424	78	30	2	17810	ENSRNOG00000048613,ENSRNOG00000043114
GO:BP	kinesis	GO:0042465	0.082368	1.08424	1	141	1	17810	ENSRNOG00000007159
GO:BP	Fc-epsilon receptor signaling pathway	GO:0038095	0.082368	1.08424	4	34	1	17810	ENSRNOG00000024159
GO:BP	nucleoside metabolic process	GO:0009116	0.082368	1.08424	46	159	3	17810	ENSRNOG00000001797,ENSRNOG00000001889,ENSRNOG00000015411
GO:BP	somatic hypermutation of immunoglobulin genes	GO:0016446	0.082368	1.08424	12	204	2	17810	ENSRNOG00000056209,ENSRNOG00000019150
GO:BP	regulation of chemotaxis	GO:0050920	0.082368	1.08424	186	164	6	17810	ENSRNOG00000000853,ENSRNOG00000006715,ENSRNOG00000000239,ENSRNOG00000007159,ENSRNOG00000021294,ENSRNOG00000007089
GO:BP	regulation of actin filament organization	GO:0110053	0.082368	1.08424	237	31	3	17810	ENSRNOG00000008994,ENSRNOG00000016257,ENSRNOG00000023226
GO:BP	positive regulation of immune complex clearance by monocytes and macrophages	GO:0090265	0.082368	1.08424	1	141	1	17810	ENSRNOG00000007159
GO:BP	phagocytosis, engulfment	GO:0006911	0.082368	1.08424	142	51	3	17810	ENSRNOG00000000853,ENSRNOG00000024159,ENSRNOG00000049422
GO:BP	regulation of immune complex clearance by monocytes and macrophages	GO:0090264	0.082368	1.08424	1	141	1	17810	ENSRNOG00000007159
GO:BP	response to ionizing radiation	GO:0010212	0.082368	1.08424	123	178	5	17810	ENSRNOG00000000239,ENSRNOG00000000521,ENSRNOG00000007159,ENSRNOG00000015411,ENSRNOG00000013014
GO:BP	chemokinesis	GO:0042466	0.082368	1.08424	1	141	1	17810	ENSRNOG00000007159
GO:BP	macrophage chemotaxis	GO:0048246	0.082368	1.08424	36	199	3	17810	ENSRNOG00000007159,ENSRNOG00000021294,ENSRNOG00000010645
GO:BP	very long-chain fatty acid biosynthetic process	GO:0042761	0.082368	1.08424	14	10	1	17810	ENSRNOG00000014702
GO:BP	positive regulation of CD4-positive, alpha-beta T cell activation	GO:2000516	0.082368	1.08424	33	4	1	17810	ENSRNOG00000032844
GO:BP	defense response to other organism	GO:0098542	0.082368	1.08424	835	38	6	17810	ENSRNOG00000000853,ENSRNOG00000006715,ENSRNOG00000016257,ENSRNOG00000024159,ENSRNOG00000012881,ENSRNOG00000007437
GO:BP	negative regulation of oocyte development	GO:0060283	0.082368	1.08424	1	139	1	17810	ENSRNOG00000004517
GO:BP	regulation of adaptive immune response based on somatic recombination of immune receptors built from immunoglobulin superfamily domains	GO:0002822	0.082368	1.08424	140	51	3	17810	ENSRNOG00000032844,ENSRNOG00000024159,ENSRNOG00000049422
GO:BP	immune complex clearance by monocytes and macrophages	GO:0002436	0.082368	1.08424	1	141	1	17810	ENSRNOG00000007159
GO:BP	fatty acid elongation	GO:0030497	0.082368	1.08424	14	10	1	17810	ENSRNOG00000014702
GO:BP	regulation of asymmetric cell division	GO:0009786	0.0823973	1.08409	5	29	1	17810	ENSRNOG00000003807
GO:BP	antigen processing and presentation of endogenous peptide antigen	GO:0002483	0.0823973	1.08409	36	4	1	17810	ENSRNOG00000032844
GO:BP	nephric duct formation	GO:0072179	0.0823973	1.08409	5	29	1	17810	ENSRNOG00000003807
GO:BP	regulation of phagocytosis	GO:0050764	0.0823973	1.08409	79	178	4	17810	ENSRNOG00000024159,ENSRNOG00000049422,ENSRNOG00000007159,ENSRNOG00000013014
GO:BP	positive regulation of hemopoiesis	GO:1903708	0.0830765	1.08052	146	17	2	17810	ENSRNOG00000032844,ENSRNOG00000006715
GO:BP	protein localization to mitochondrion	GO:0070585	0.0830765	1.08052	82	30	2	17810	ENSRNOG00000048613,ENSRNOG00000043114
GO:BP	skeletal muscle tissue regeneration	GO:0043403	0.0830765	1.08052	36	206	3	17810	ENSRNOG00000004517,ENSRNOG00000021294,ENSRNOG00000008609
GO:BP	actin crosslink formation	GO:0051764	0.0830765	1.08052	10	15	1	17810	ENSRNOG00000000853
GO:BP	positive regulation of leukocyte differentiation	GO:1902107	0.0830765	1.08052	146	17	2	17810	ENSRNOG00000032844,ENSRNOG00000006715
GO:BP	'de novo' UMP biosynthetic process	GO:0044205	0.0830765	1.08052	2	75	1	17810	ENSRNOG00000001797
GO:BP	lamellipodium organization	GO:0097581	0.0830765	1.08052	75	2	1	17810	ENSRNOG00000006231
GO:BP	peptidyl-tyrosine dephosphorylation	GO:0035335	0.0830765	1.08052	74	2	1	17810	ENSRNOG00000006231
GO:BP	antigen processing and presentation of endogenous antigen	GO:0019883	0.0838203	1.07665	38	4	1	17810	ENSRNOG00000032844
GO:BP	leukocyte cell-cell adhesion	GO:0007159	0.0839212	1.07613	303	205	9	17810	ENSRNOG00000032844,ENSRNOG00000000853,ENSRNOG00000012881,ENSRNOG00000047854,ENSRNOG00000021100,ENSRNOG00000004517,ENSRNOG00000007159,ENSRNOG00000049491,ENSRNOG00000047864
GO:BP	ganglioside catabolic process	GO:0006689	0.0839212	1.07613	7	22	1	17810	ENSRNOG00000052219
GO:BP	biological process involved in interspecies interaction between organisms	GO:0044419	0.0839212	1.07613	1272	200	24	17810	ENSRNOG00000000853,ENSRNOG00000006715,ENSRNOG00000016257,ENSRNOG00000024159,ENSRNOG00000012881,ENSRNOG00000007437,ENSRNOG00000012062,ENSRNOG00000030187,ENSRNOG00000034139,ENSRNOG00000000239,ENSRNOG00000017869,ENSRNOG00000001889,ENSRNOG00000000137,ENSRNOG00000005825,ENSRNOG00000007159,ENSRNOG00000000827,ENSRNOG00000050251,ENSRNOG00000015411,ENSRNOG00000013014,ENSRNOG00000001415,ENSRNOG00000017819,…
GO:BP	antibody-dependent cellular cytotoxicity	GO:0001788	0.0839212	1.07613	3	51	1	17810	ENSRNOG00000049422
GO:BP	regulation of CD4-positive, alpha-beta T cell differentiation	GO:0043370	0.0840827	1.07529	39	4	1	17810	ENSRNOG00000032844
GO:BP	protein-DNA complex disassembly	GO:0032986	0.0840827	1.07529	13	12	1	17810	ENSRNOG00000004107
GO:BP	positive regulation of cellular extravasation	GO:0002693	0.0840827	1.07529	13	196	2	17810	ENSRNOG00000007159,ENSRNOG00000050735
GO:BP	hindbrain development	GO:0030902	0.0851081	1.07003	152	17	2	17810	ENSRNOG00000000853,ENSRNOG00000006715
GO:BP	cellular response to external stimulus	GO:0071496	0.0851081	1.07003	259	200	8	17810	ENSRNOG00000000853,ENSRNOG00000003807,ENSRNOG00000000521,ENSRNOG00000001889,ENSRNOG00000013014,ENSRNOG00000058645,ENSRNOG00000017417,ENSRNOG00000037563
GO:BP	positive regulation of mRNA modification	GO:0090366	0.0851081	1.07003	1	159	1	17810	ENSRNOG00000015411
GO:BP	regulation of mRNA modification	GO:0090365	0.0851081	1.07003	1	159	1	17810	ENSRNOG00000015411
GO:BP	cellular protein-containing complex assembly	GO:0034622	0.0851081	1.07003	845	18	4	17810	ENSRNOG00000032844,ENSRNOG00000008994,ENSRNOG00000000853,ENSRNOG00000016257
GO:BP	myoblast proliferation	GO:0051450	0.0851081	1.07003	16	161	2	17810	ENSRNOG00000004517,ENSRNOG00000021294
GO:BP	intraciliary transport	GO:0042073	0.0851081	1.07003	32	5	1	17810	ENSRNOG00000011093
GO:BP	response to corticosteroid	GO:0031960	0.0851081	1.07003	127	178	5	17810	ENSRNOG00000000853,ENSRNOG00000000521,ENSRNOG00000007159,ENSRNOG00000021294,ENSRNOG00000013014
GO:BP	regulation of type I interferon production	GO:0032479	0.0858785	1.06612	76	194	4	17810	ENSRNOG00000007437,ENSRNOG00000030187,ENSRNOG00000017869,ENSRNOG00000017819
GO:BP	positive regulation of alpha-beta T cell differentiation	GO:0046638	0.0858785	1.06612	43	4	1	17810	ENSRNOG00000032844
GO:BP	regulation of adaptive immune response	GO:0002819	0.0858785	1.06612	152	51	3	17810	ENSRNOG00000032844,ENSRNOG00000024159,ENSRNOG00000049422
GO:BP	mitochondrial transmembrane transport	GO:1990542	0.0858785	1.06612	87	30	2	17810	ENSRNOG00000048613,ENSRNOG00000043114
GO:BP	immune response	GO:0006955	0.0858785	1.06612	1530	205	28	17810	ENSRNOG00000032844,ENSRNOG00000027990,ENSRNOG00000000853,ENSRNOG00000006715,ENSRNOG00000016257,ENSRNOG00000024159,ENSRNOG00000012881,ENSRNOG00000007437,ENSRNOG00000049422,ENSRNOG00000001425,ENSRNOG00000030187,ENSRNOG00000034139,ENSRNOG00000000239,ENSRNOG00000017869,ENSRNOG00000019440,ENSRNOG00000000137,ENSRNOG00000005825,ENSRNOG00000056209,ENSRNOG00000047854,ENSRNOG00000007159,ENSRNOG00000015411,…
GO:BP	actin nucleation	GO:0045010	0.0858785	1.06612	46	170	3	17810	ENSRNOG00000008994,ENSRNOG00000000991,ENSRNOG00000010184
GO:BP	positive regulation of signal transduction by p53 class mediator	GO:1901798	0.0858785	1.06612	17	155	2	17810	ENSRNOG00000004107,ENSRNOG00000024603
GO:BP	positive regulation of T cell mediated immunity	GO:0002711	0.0858785	1.06612	43	4	1	17810	ENSRNOG00000032844
GO:BP	regulation of immune effector process	GO:0002697	0.0858785	1.06612	291	51	4	17810	ENSRNOG00000032844,ENSRNOG00000024159,ENSRNOG00000012881,ENSRNOG00000049422
GO:BP	renal system process	GO:0003014	0.0858785	1.06612	84	2	1	17810	ENSRNOG00000006231
GO:BP	regulation of systemic arterial blood pressure	GO:0003073	0.0858785	1.06612	86	2	1	17810	ENSRNOG00000006231
GO:BP	type I interferon production	GO:0032606	0.0858785	1.06612	76	194	4	17810	ENSRNOG00000007437,ENSRNOG00000030187,ENSRNOG00000017869,ENSRNOG00000017819
GO:BP	somatic diversification of immune receptors via somatic mutation	GO:0002566	0.0858785	1.06612	13	204	2	17810	ENSRNOG00000056209,ENSRNOG00000019150
GO:BP	plasma membrane invagination	GO:0099024	0.0858785	1.06612	151	51	3	17810	ENSRNOG00000000853,ENSRNOG00000024159,ENSRNOG00000049422
GO:BP	vacuolar protein processing	GO:0006624	0.0858785	1.06612	1	171	1	17810	ENSRNOG00000015974
GO:BP	regulation of actin filament polymerization	GO:0030833	0.0858785	1.06612	148	18	2	17810	ENSRNOG00000008994,ENSRNOG00000016257
GO:BP	cytokine-mediated signaling pathway	GO:0019221	0.0858785	1.06612	346	93	6	17810	ENSRNOG00000006715,ENSRNOG00000024159,ENSRNOG00000007437,ENSRNOG00000001425,ENSRNOG00000030187,ENSRNOG00000000239
GO:BP	uterus morphogenesis	GO:0061038	0.0859757	1.06562	6	29	1	17810	ENSRNOG00000003807
GO:BP	metanephric tubule formation	GO:0072174	0.0859757	1.06562	6	29	1	17810	ENSRNOG00000003807
GO:BP	Wnt signaling pathway involved in midbrain dopaminergic neuron differentiation	GO:1904953	0.0859757	1.06562	6	29	1	17810	ENSRNOG00000003807
GO:BP	membrane invagination	GO:0010324	0.0868877	1.06104	156	51	3	17810	ENSRNOG00000000853,ENSRNOG00000024159,ENSRNOG00000049422
GO:BP	positive regulation of protein targeting to mitochondrion	GO:1903955	0.0868877	1.06104	6	30	1	17810	ENSRNOG00000043114
GO:BP	negative regulation of renal output by angiotensin	GO:0003083	0.0868877	1.06104	1	178	1	17810	ENSRNOG00000013014
GO:BP	regulation of B cell mediated immunity	GO:0002712	0.0868877	1.06104	53	51	2	17810	ENSRNOG00000024159,ENSRNOG00000049422
GO:BP	negative regulation of transferase activity	GO:0051348	0.0868877	1.06104	230	12	2	17810	ENSRNOG00000006231,ENSRNOG00000004107
GO:BP	regulation of immunoglobulin mediated immune response	GO:0002889	0.0868877	1.06104	53	51	2	17810	ENSRNOG00000024159,ENSRNOG00000049422
GO:BP	negative regulation of glomerular filtration by angiotensin	GO:0003106	0.0868877	1.06104	1	178	1	17810	ENSRNOG00000013014
GO:BP	smooth muscle hypertrophy	GO:0014895	0.0868877	1.06104	1	178	1	17810	ENSRNOG00000013014
GO:BP	negative regulation of ubiquitin-protein transferase activity	GO:0051444	0.0868877	1.06104	15	12	1	17810	ENSRNOG00000004107
GO:BP	wound healing	GO:0042060	0.0871712	1.05963	301	141	7	17810	ENSRNOG00000024159,ENSRNOG00000003546,ENSRNOG00000030187,ENSRNOG00000010208,ENSRNOG00000000521,ENSRNOG00000004517,ENSRNOG00000007159
GO:BP	regulation of glucan biosynthetic process	GO:0010962	0.0874295	1.05834	20	139	2	17810	ENSRNOG00000003870,ENSRNOG00000004517
GO:BP	regulation of glycogen biosynthetic process	GO:0005979	0.0874295	1.05834	20	139	2	17810	ENSRNOG00000003870,ENSRNOG00000004517
GO:BP	chemotaxis	GO:0006935	0.0874295	1.05834	487	17	3	17810	ENSRNOG00000006231,ENSRNOG00000000853,ENSRNOG00000006715
GO:BP	regulation of myeloid leukocyte mediated immunity	GO:0002886	0.0874295	1.05834	54	51	2	17810	ENSRNOG00000024159,ENSRNOG00000049422
GO:BP	regulation of cell activation	GO:0050865	0.0874295	1.05834	601	206	14	17810	ENSRNOG00000032844,ENSRNOG00000000853,ENSRNOG00000024159,ENSRNOG00000012881,ENSRNOG00000000521,ENSRNOG00000047854,ENSRNOG00000021100,ENSRNOG00000004517,ENSRNOG00000007159,ENSRNOG00000049491,ENSRNOG00000020845,ENSRNOG00000010645,ENSRNOG00000047864,ENSRNOG00000008609
GO:BP	mast cell activation	GO:0045576	0.0874295	1.05834	54	51	2	17810	ENSRNOG00000024159,ENSRNOG00000049422
GO:BP	protein unfolding	GO:0043335	0.0874295	1.05834	1	184	1	17810	ENSRNOG00000007545
GO:BP	protein-containing complex subunit organization	GO:0043933	0.0874295	1.05834	1386	18	5	17810	ENSRNOG00000032844,ENSRNOG00000004107,ENSRNOG00000008994,ENSRNOG00000000853,ENSRNOG00000016257
GO:BP	positive regulation of leukocyte mediated cytotoxicity	GO:0001912	0.0874295	1.05834	46	4	1	17810	ENSRNOG00000032844
GO:BP	regulation of lymphocyte migration	GO:2000401	0.0874295	1.05834	57	141	3	17810	ENSRNOG00000000853,ENSRNOG00000000239,ENSRNOG00000007159
GO:BP	taxis	GO:0042330	0.0876063	1.05746	490	17	3	17810	ENSRNOG00000006231,ENSRNOG00000000853,ENSRNOG00000006715
GO:BP	leucine biosynthetic process	GO:0009098	0.0876063	1.05746	1	188	1	17810	ENSRNOG00000015514
GO:BP	mesenchymal-epithelial cell signaling involved in prostate gland development	GO:0060739	0.0877983	1.05651	1	189	1	17810	ENSRNOG00000058645
GO:BP	cellular response to prostaglandin stimulus	GO:0071379	0.088377	1.05366	15	189	2	17810	ENSRNOG00000019270,ENSRNOG00000058645
GO:BP	positive regulation of fertilization	GO:1905516	0.088377	1.05366	4	48	1	17810	ENSRNOG00000011032
GO:BP	calcitonin gene-related peptide receptor signaling pathway	GO:1990408	0.0891394	1.04993	2	97	1	17810	ENSRNOG00000019926
GO:BP	stimulatory killer cell immunoglobulin-like receptor signaling pathway	GO:0002222	0.0895955	1.04771	1	195	1	17810	ENSRNOG00000020845
GO:BP	oligosaccharide catabolic process	GO:0009313	0.0900539	1.0455	9	22	1	17810	ENSRNOG00000052219
GO:BP	regulation of anatomical structure size	GO:0090066	0.0900539	1.0455	437	55	5	17810	ENSRNOG00000008994,ENSRNOG00000016257,ENSRNOG00000003807,ENSRNOG00000027028,ENSRNOG00000003546
GO:BP	inflammatory response to antigenic stimulus	GO:0002437	0.0903169	1.04423	56	51	2	17810	ENSRNOG00000024159,ENSRNOG00000049422
GO:BP	positive regulation of interleukin-6 production	GO:0032755	0.0903169	1.04423	84	34	2	17810	ENSRNOG00000000853,ENSRNOG00000024159
GO:BP	positive regulation of estradiol secretion	GO:2000866	0.0903169	1.04423	2	100	1	17810	ENSRNOG00000043451
GO:BP	regulation of lymphocyte activation	GO:0051249	0.0903169	1.04423	488	205	12	17810	ENSRNOG00000032844,ENSRNOG00000000853,ENSRNOG00000012881,ENSRNOG00000000521,ENSRNOG00000047854,ENSRNOG00000021100,ENSRNOG00000004517,ENSRNOG00000007159,ENSRNOG00000049491,ENSRNOG00000020845,ENSRNOG00000010645,ENSRNOG00000047864
GO:BP	mesenchymal stem cell maintenance involved in nephron morphogenesis	GO:0072038	0.0906045	1.04285	7	29	1	17810	ENSRNOG00000003807
GO:BP	negative regulation of dendritic cell differentiation	GO:2001199	0.0906045	1.04285	2	101	1	17810	ENSRNOG00000023708
GO:BP	negative regulation of stem cell population maintenance	GO:1902455	0.0906045	1.04285	7	29	1	17810	ENSRNOG00000003807
GO:BP	regulation of ubiquitin protein ligase activity	GO:1904666	0.0906134	1.04281	17	12	1	17810	ENSRNOG00000004107
GO:BP	regulation of CD4-positive, alpha-beta T cell activation	GO:2000514	0.0906134	1.04281	51	4	1	17810	ENSRNOG00000032844
GO:BP	leukocyte activation involved in immune response	GO:0002366	0.091221	1.03991	227	37	3	17810	ENSRNOG00000032844,ENSRNOG00000024159,ENSRNOG00000012881
GO:BP	cellular response to UV	GO:0034644	0.091221	1.03991	78	107	3	17810	ENSRNOG00000027990,ENSRNOG00000010208,ENSRNOG00000000521
GO:BP	positive regulation of establishment of protein localization to mitochondrion	GO:1903749	0.091221	1.03991	7	30	1	17810	ENSRNOG00000043114
GO:BP	regulation of actin filament length	GO:0030832	0.091221	1.03991	164	18	2	17810	ENSRNOG00000008994,ENSRNOG00000016257
GO:BP	nephron epithelium development	GO:0072009	0.091221	1.03991	105	2	1	17810	ENSRNOG00000006231
GO:BP	sphingolipid metabolic process	GO:0006665	0.091221	1.03991	125	125	4	17810	ENSRNOG00000052219,ENSRNOG00000007164,ENSRNOG00000019859,ENSRNOG00000000815
GO:BP	receptor clustering	GO:0043113	0.091221	1.03991	42	5	1	17810	ENSRNOG00000011093
GO:BP	lipid droplet formation	GO:0140042	0.091221	1.03991	10	21	1	17810	ENSRNOG00000052393
GO:BP	regulation of actin polymerization or depolymerization	GO:0008064	0.091221	1.03991	163	18	2	17810	ENSRNOG00000008994,ENSRNOG00000016257
GO:BP	CD4-positive, alpha-beta T cell differentiation involved in immune response	GO:0002294	0.0912466	1.03978	53	4	1	17810	ENSRNOG00000032844
GO:BP	T-helper cell differentiation	GO:0042093	0.0912466	1.03978	53	4	1	17810	ENSRNOG00000032844
GO:BP	regulation of lymphocyte chemotaxis	GO:1901623	0.0912466	1.03978	21	141	2	17810	ENSRNOG00000000239,ENSRNOG00000007159
GO:BP	negative regulation of cardiac muscle tissue regeneration	GO:1905179	0.0915306	1.03843	2	107	1	17810	ENSRNOG00000000521
GO:BP	intestinal epithelial cell maturation	GO:0060574	0.0915306	1.03843	2	107	1	17810	ENSRNOG00000000521
GO:BP	regulation of cardiac muscle tissue regeneration	GO:1905178	0.0915306	1.03843	2	107	1	17810	ENSRNOG00000000521
GO:BP	mononuclear cell differentiation	GO:1903131	0.0918217	1.03705	369	148	8	17810	ENSRNOG00000032844,ENSRNOG00000024159,ENSRNOG00000012881,ENSRNOG00000023708,ENSRNOG00000017869,ENSRNOG00000010986,ENSRNOG00000047854,ENSRNOG00000011104
GO:BP	positive regulation of cell population proliferation	GO:0008284	0.0918217	1.03705	806	189	16	17810	ENSRNOG00000004107,ENSRNOG00000000853,ENSRNOG00000050697,ENSRNOG00000030187,ENSRNOG00000010208,ENSRNOG00000000521,ENSRNOG00000002693,ENSRNOG00000019270,ENSRNOG00000004517,ENSRNOG00000007159,ENSRNOG00000007089,ENSRNOG00000010184,ENSRNOG00000012393,ENSRNOG00000013014,ENSRNOG00000049491,ENSRNOG00000058645
GO:BP	positive regulation of cell killing	GO:0031343	0.0918217	1.03705	54	4	1	17810	ENSRNOG00000032844
GO:BP	body fluid secretion	GO:0007589	0.0922045	1.03525	89	178	4	17810	ENSRNOG00000001797,ENSRNOG00000019440,ENSRNOG00000002693,ENSRNOG00000013014
GO:BP	cell activation involved in immune response	GO:0002263	0.0923207	1.0347	232	37	3	17810	ENSRNOG00000032844,ENSRNOG00000024159,ENSRNOG00000012881
GO:BP	plasmacytoid dendritic cell activation	GO:0002270	0.0924382	1.03415	2	110	1	17810	ENSRNOG00000017869
GO:BP	alpha-beta T cell differentiation involved in immune response	GO:0002293	0.0924382	1.03415	55	4	1	17810	ENSRNOG00000032844
GO:BP	positive regulation of cellular amino acid metabolic process	GO:0045764	0.0932189	1.0305	2	114	1	17810	ENSRNOG00000001889
GO:BP	alpha-beta T cell activation involved in immune response	GO:0002287	0.0932189	1.0305	56	4	1	17810	ENSRNOG00000032844
GO:BP	negative regulation of dopamine metabolic process	GO:0045963	0.0932189	1.0305	2	114	1	17810	ENSRNOG00000001889
GO:BP	negative regulation of renal sodium excretion	GO:0035814	0.0932189	1.0305	2	114	1	17810	ENSRNOG00000001889
GO:BP	regulation of sulfur amino acid metabolic process	GO:0031335	0.0932189	1.0305	2	114	1	17810	ENSRNOG00000001889
GO:BP	positive regulation of glycoprotein biosynthetic process	GO:0010560	0.0932189	1.0305	22	139	2	17810	ENSRNOG00000019926,ENSRNOG00000004517
GO:BP	positive regulation of macrophage chemotaxis	GO:0010759	0.0932189	1.0305	19	161	2	17810	ENSRNOG00000007159,ENSRNOG00000021294
GO:BP	positive regulation of vascular associated smooth muscle cell proliferation	GO:1904707	0.0932189	1.0305	22	139	2	17810	ENSRNOG00000019270,ENSRNOG00000004517
GO:BP	T cell differentiation	GO:0030217	0.0932189	1.0305	234	37	3	17810	ENSRNOG00000032844,ENSRNOG00000024159,ENSRNOG00000012881
GO:BP	regulation of alpha-beta T cell differentiation	GO:0046637	0.0932189	1.0305	56	4	1	17810	ENSRNOG00000032844
GO:BP	cellular response to phosphate starvation	GO:0016036	0.0932189	1.0305	2	114	1	17810	ENSRNOG00000001889
GO:BP	monoamine transport	GO:0015844	0.0932753	1.03023	60	51	2	17810	ENSRNOG00000024159,ENSRNOG00000049422
GO:BP	mesonephric duct development	GO:0072177	0.0938598	1.02752	8	29	1	17810	ENSRNOG00000003807
GO:BP	cellular response to oxygen-containing compound	GO:1901701	0.0938598	1.02752	969	200	19	17810	ENSRNOG00000004107,ENSRNOG00000000853,ENSRNOG00000027028,ENSRNOG00000007743,ENSRNOG00000001425,ENSRNOG00000000239,ENSRNOG00000043451,ENSRNOG00000017869,ENSRNOG00000000137,ENSRNOG00000019270,ENSRNOG00000004517,ENSRNOG00000007159,ENSRNOG00000015411,ENSRNOG00000021294,ENSRNOG00000007089,ENSRNOG00000013014,ENSRNOG00000058645,ENSRNOG00000017819,ENSRNOG00000037563
GO:BP	regulation of mesenchymal to epithelial transition involved in metanephros morphogenesis	GO:0003339	0.0938598	1.02752	8	29	1	17810	ENSRNOG00000003807
GO:BP	negative regulation of canonical Wnt signaling pathway	GO:0090090	0.0938598	1.02752	116	2	1	17810	ENSRNOG00000006231
GO:BP	regulation of leukocyte mediated cytotoxicity	GO:0001910	0.094113	1.02635	62	141	3	17810	ENSRNOG00000032844,ENSRNOG00000049422,ENSRNOG00000007159
GO:BP	response to interferon-gamma	GO:0034341	0.0947516	1.02341	115	141	4	17810	ENSRNOG00000000853,ENSRNOG00000000239,ENSRNOG00000017869,ENSRNOG00000007159
GO:BP	maintenance of translational fidelity	GO:1990145	0.0947516	1.02341	2	118	1	17810	ENSRNOG00000016580
GO:BP	osteoclast differentiation	GO:0030316	0.0947516	1.02341	92	34	2	17810	ENSRNOG00000006715,ENSRNOG00000024159
GO:BP	phosphatidylethanolamine catabolic process	GO:0046338	0.0947516	1.02341	2	119	1	17810	ENSRNOG00000019859
GO:BP	negative regulation of bone mineralization	GO:0030502	0.0947516	1.02341	14	17	1	17810	ENSRNOG00000006715
GO:BP	cell-cell junction assembly	GO:0007043	0.0947675	1.02334	120	2	1	17810	ENSRNOG00000006231
GO:BP	positive regulation of mitophagy in response to mitochondrial depolarization	GO:0098779	0.0947675	1.02334	8	30	1	17810	ENSRNOG00000043114
GO:BP	positive regulation of alpha-beta T cell activation	GO:0046635	0.0947675	1.02334	60	4	1	17810	ENSRNOG00000032844
GO:BP	positive regulation of calcium ion import	GO:0090280	0.0947675	1.02334	16	199	2	17810	ENSRNOG00000007159,ENSRNOG00000010645
GO:BP	pyrimidine nucleotide biosynthetic process	GO:0006221	0.0948613	1.02291	24	132	2	17810	ENSRNOG00000001797,ENSRNOG00000002693
GO:BP	respiratory burst	GO:0045730	0.0948613	1.02291	22	11	1	17810	ENSRNOG00000006940
GO:BP	positive regulation of lymphocyte migration	GO:2000403	0.0950045	1.02226	34	93	2	17810	ENSRNOG00000000853,ENSRNOG00000000239
GO:BP	response to wounding	GO:0009611	0.0951205	1.02173	396	141	8	17810	ENSRNOG00000000853,ENSRNOG00000024159,ENSRNOG00000003546,ENSRNOG00000030187,ENSRNOG00000010208,ENSRNOG00000000521,ENSRNOG00000004517,ENSRNOG00000007159
GO:BP	cellular response to organonitrogen compound	GO:0071417	0.0954158	1.02038	510	178	11	17810	ENSRNOG00000004107,ENSRNOG00000000853,ENSRNOG00000027028,ENSRNOG00000001425,ENSRNOG00000019270,ENSRNOG00000004517,ENSRNOG00000007159,ENSRNOG00000015411,ENSRNOG00000021294,ENSRNOG00000007089,ENSRNOG00000013014
GO:BP	positive regulation of glycoprotein metabolic process	GO:1903020	0.0955037	1.01998	23	139	2	17810	ENSRNOG00000019926,ENSRNOG00000004517
GO:BP	response to extracellular stimulus	GO:0009991	0.0957239	1.01898	394	200	10	17810	ENSRNOG00000000853,ENSRNOG00000003807,ENSRNOG00000043451,ENSRNOG00000000521,ENSRNOG00000001889,ENSRNOG00000007159,ENSRNOG00000013014,ENSRNOG00000058645,ENSRNOG00000017417,ENSRNOG00000037563
GO:BP	cellular protein metabolic process	GO:0044267	0.0969597	1.01341	4550	185	61	17810	ENSRNOG00000006231,ENSRNOG00000002070,ENSRNOG00000042233,ENSRNOG00000004107,ENSRNOG00000000853,ENSRNOG00000048109,ENSRNOG00000003807,ENSRNOG00000016411,ENSRNOG00000048456,ENSRNOG00000000505,ENSRNOG00000018774,ENSRNOG00000028690,ENSRNOG00000014179,ENSRNOG00000003870,ENSRNOG00000050697,ENSRNOG00000060449,ENSRNOG00000013874,ENSRNOG00000028505,ENSRNOG00000043348,ENSRNOG00000028939,ENSRNOG00000006345,…
GO:BP	cellular transition metal ion homeostasis	GO:0046916	0.0969597	1.01341	102	88	3	17810	ENSRNOG00000031506,ENSRNOG00000033776,ENSRNOG00000047988
GO:BP	regulation of T cell mediated immunity	GO:0002709	0.0969597	1.01341	63	4	1	17810	ENSRNOG00000032844
GO:BP	muscle adaptation	GO:0043500	0.0971309	1.01264	93	178	4	17810	ENSRNOG00000000853,ENSRNOG00000004517,ENSRNOG00000021294,ENSRNOG00000013014
GO:BP	regulation of Fc-gamma receptor signaling pathway involved in phagocytosis	GO:1905449	0.097472	1.01112	5	51	1	17810	ENSRNOG00000049422
GO:BP	positive regulation of cytokine production	GO:0001819	0.097472	1.01112	394	201	10	17810	ENSRNOG00000000853,ENSRNOG00000024159,ENSRNOG00000007437,ENSRNOG00000049422,ENSRNOG00000030187,ENSRNOG00000017869,ENSRNOG00000007159,ENSRNOG00000013014,ENSRNOG00000017819,ENSRNOG00000017703
GO:BP	regulation of leukocyte differentiation	GO:1902105	0.0976542	1.01031	246	37	3	17810	ENSRNOG00000032844,ENSRNOG00000006715,ENSRNOG00000012881
GO:BP	lipopolysaccharide-mediated signaling pathway	GO:0031663	0.0988463	1.00504	47	194	3	17810	ENSRNOG00000000137,ENSRNOG00000007159,ENSRNOG00000017819
GO:BP	positive regulation of protein localization to cell surface	GO:2000010	0.0988738	1.00492	17	195	2	17810	ENSRNOG00000024159,ENSRNOG00000020845
GO:BP	response to peptide	GO:1901652	0.0989611	1.00454	381	178	9	17810	ENSRNOG00000004107,ENSRNOG00000007437,ENSRNOG00000001425,ENSRNOG00000004517,ENSRNOG00000007159,ENSRNOG00000015411,ENSRNOG00000021294,ENSRNOG00000007089,ENSRNOG00000013014
GO:BP	macrophage migration	GO:1905517	0.099139	1.00376	46	199	3	17810	ENSRNOG00000007159,ENSRNOG00000021294,ENSRNOG00000010645
GO:BP	response to protozoan	GO:0001562	0.0994602	1.00235	22	151	2	17810	ENSRNOG00000017869,ENSRNOG00000000827
GO:BP	regulation of leukocyte activation	GO:0002694	0.0994602	1.00235	569	205	13	17810	ENSRNOG00000032844,ENSRNOG00000000853,ENSRNOG00000024159,ENSRNOG00000012881,ENSRNOG00000000521,ENSRNOG00000047854,ENSRNOG00000021100,ENSRNOG00000004517,ENSRNOG00000007159,ENSRNOG00000049491,ENSRNOG00000020845,ENSRNOG00000010645,ENSRNOG00000047864
GO:BP	regulation of glycogen metabolic process	GO:0070873	0.0998531	1.00064	24	139	2	17810	ENSRNOG00000003870,ENSRNOG00000004517
GO:BP	protein metabolic process	GO:0019538	0.0998531	1.00064	5193	185	68	17810	ENSRNOG00000006231,ENSRNOG00000002070,ENSRNOG00000042233,ENSRNOG00000004107,ENSRNOG00000000853,ENSRNOG00000003538,ENSRNOG00000048109,ENSRNOG00000003807,ENSRNOG00000016411,ENSRNOG00000012881,ENSRNOG00000048456,ENSRNOG00000000505,ENSRNOG00000018774,ENSRNOG00000028690,ENSRNOG00000014179,ENSRNOG00000003870,ENSRNOG00000050697,ENSRNOG00000060449,ENSRNOG00000030187,ENSRNOG00000013874,ENSRNOG00000028505,…
GO:BP	cellular response to nutrient levels	GO:0031669	0.0998531	1.00064	177	200	6	17810	ENSRNOG00000003807,ENSRNOG00000000521,ENSRNOG00000001889,ENSRNOG00000058645,ENSRNOG00000017417,ENSRNOG00000037563
GO:BP	pyrimidine-containing compound metabolic process	GO:0072527	0.0998531	1.00064	58	159	3	17810	ENSRNOG00000001797,ENSRNOG00000002693,ENSRNOG00000015411
GO:BP	regulation of blood pressure	GO:0008217	0.0998531	1.00064	133	2	1	17810	ENSRNOG00000006231
GO:BP	cellular response to pyrimidine ribonucleotide	GO:1905835	0.0998531	1.00064	2	135	1	17810	ENSRNOG00000019270
GO:BP	nephron development	GO:0072006	0.0998531	1.00064	134	2	1	17810	ENSRNOG00000006231
GO:BP	response to pyrimidine ribonucleotide	GO:1905834	0.0998531	1.00064	2	135	1	17810	ENSRNOG00000019270
GO:BP	kidney epithelium development	GO:0072073	0.09995	1.00022	136	2	1	17810	ENSRNOG00000006231
GO:BP	positive regulation of cell-cell adhesion	GO:0022409	0.09995	1.00022	227	15	2	17810	ENSRNOG00000032844,ENSRNOG00000000853
GO:BP	regulation of cellular carbohydrate metabolic process	GO:0010675	0.09995	1.00022	112	151	4	17810	ENSRNOG00000003870,ENSRNOG00000019270,ENSRNOG00000004517,ENSRNOG00000000827
GO:BP	L-alanine import across plasma membrane	GO:1904273	0.09995	1.00022	3	91	1	17810	ENSRNOG00000014311
GO:BP	substrate-dependent cell migration, cell attachment to substrate	GO:0006931	0.100361	0.998434	5	55	1	17810	ENSRNOG00000003546
GO:BP	response to cyclosporin A	GO:1905237	0.101373	0.994077	2	141	1	17810	ENSRNOG00000007159
GO:BP	box C/D RNA processing	GO:0034963	0.101373	0.994077	3	94	1	17810	ENSRNOG00000019229
GO:BP	CD4-positive, alpha-beta T cell differentiation	GO:0043367	0.101373	0.994077	70	4	1	17810	ENSRNOG00000032844
GO:BP	box C/D RNA metabolic process	GO:0033967	0.101373	0.994077	3	94	1	17810	ENSRNOG00000019229
GO:BP	box C/D RNA 3'-end processing	GO:0000494	0.101373	0.994077	3	94	1	17810	ENSRNOG00000019229
GO:BP	pyrimidine ribonucleotide metabolic process	GO:0009218	0.101373	0.994077	26	132	2	17810	ENSRNOG00000001797,ENSRNOG00000002693
GO:BP	negative regulation of natural killer cell chemotaxis	GO:2000502	0.101373	0.994077	2	141	1	17810	ENSRNOG00000007159
GO:BP	elastin catabolic process	GO:0060309	0.101373	0.994077	4	70	1	17810	ENSRNOG00000030187
GO:BP	chaperone-mediated protein folding	GO:0061077	0.101393	0.993993	46	205	3	17810	ENSRNOG00000047854,ENSRNOG00000049491,ENSRNOG00000047864
GO:BP	glycosphingolipid catabolic process	GO:0046479	0.101393	0.993993	13	22	1	17810	ENSRNOG00000052219
GO:BP	negative regulation of Wnt signaling pathway	GO:0030178	0.101393	0.993993	142	2	1	17810	ENSRNOG00000006231
GO:BP	negative regulation of smooth muscle cell migration	GO:0014912	0.101393	0.993993	19	15	1	17810	ENSRNOG00000000853
GO:BP	multi-multicellular organism process	GO:0044706	0.101393	0.993993	185	141	5	17810	ENSRNOG00000012881,ENSRNOG00000001797,ENSRNOG00000010208,ENSRNOG00000001889,ENSRNOG00000007159
GO:BP	positive regulation of humoral immune response	GO:0002922	0.101555	0.9933	17	205	2	17810	ENSRNOG00000047854,ENSRNOG00000047864
GO:BP	regulation of polysaccharide biosynthetic process	GO:0032885	0.102148	0.99077	25	139	2	17810	ENSRNOG00000003870,ENSRNOG00000004517
GO:BP	very long-chain fatty acid metabolic process	GO:0000038	0.10216	0.990719	29	10	1	17810	ENSRNOG00000014702
GO:BP	regulation of actin cytoskeleton organization	GO:0032956	0.102307	0.990095	309	31	3	17810	ENSRNOG00000008994,ENSRNOG00000016257,ENSRNOG00000023226
GO:BP	urogenital system development	GO:0001655	0.102307	0.990095	331	29	3	17810	ENSRNOG00000006231,ENSRNOG00000027990,ENSRNOG00000003807
GO:BP	regulation of protein polymerization	GO:0032271	0.103096	0.986758	196	18	2	17810	ENSRNOG00000008994,ENSRNOG00000016257
GO:BP	regulation of translation at presynapse, modulating synaptic transmission	GO:0099577	0.103231	0.986188	2	148	1	17810	ENSRNOG00000011104
GO:BP	leukocyte differentiation	GO:0002521	0.103231	0.986188	476	37	4	17810	ENSRNOG00000032844,ENSRNOG00000006715,ENSRNOG00000024159,ENSRNOG00000012881
GO:BP	mature B cell differentiation	GO:0002335	0.103231	0.986188	30	117	2	17810	ENSRNOG00000017869,ENSRNOG00000010986
GO:BP	regulation of translation at presynapse	GO:0140244	0.103231	0.986188	2	148	1	17810	ENSRNOG00000011104
GO:BP	myeloid leukocyte activation	GO:0002274	0.103363	0.985636	188	51	3	17810	ENSRNOG00000000853,ENSRNOG00000024159,ENSRNOG00000049422
GO:BP	regulation of estradiol secretion	GO:2000864	0.103442	0.985304	3	100	1	17810	ENSRNOG00000043451
GO:BP	chemokine-mediated signaling pathway	GO:0070098	0.103442	0.985304	68	141	3	17810	ENSRNOG00000006715,ENSRNOG00000000239,ENSRNOG00000007159
GO:BP	estradiol secretion	GO:0035938	0.103442	0.985304	3	100	1	17810	ENSRNOG00000043451
GO:BP	protein localization to T-tubule	GO:0036371	0.104743	0.979875	2	152	1	17810	ENSRNOG00000006365
GO:BP	positive regulation of type I interferon production	GO:0032481	0.104862	0.97938	51	70	2	17810	ENSRNOG00000007437,ENSRNOG00000030187
GO:BP	platelet degranulation	GO:0002576	0.104862	0.97938	9	34	1	17810	ENSRNOG00000024159
GO:BP	regulation of cell killing	GO:0031341	0.104862	0.97938	77	4	1	17810	ENSRNOG00000032844
GO:BP	superoxide anion generation	GO:0042554	0.104862	0.97938	28	11	1	17810	ENSRNOG00000006940
GO:BP	positive regulation of cell activation	GO:0050867	0.104862	0.97938	396	206	10	17810	ENSRNOG00000032844,ENSRNOG00000000853,ENSRNOG00000024159,ENSRNOG00000000521,ENSRNOG00000047854,ENSRNOG00000004517,ENSRNOG00000007159,ENSRNOG00000049491,ENSRNOG00000047864,ENSRNOG00000008609
GO:BP	membrane raft assembly	GO:0001765	0.105157	0.978161	10	31	1	17810	ENSRNOG00000023226
GO:BP	regulation of leukocyte mediated immunity	GO:0002703	0.105369	0.977288	191	51	3	17810	ENSRNOG00000032844,ENSRNOG00000024159,ENSRNOG00000049422
GO:BP	acute inflammatory response	GO:0002526	0.1068	0.971431	71	51	2	17810	ENSRNOG00000024159,ENSRNOG00000049422
GO:BP	nephric duct morphogenesis	GO:0072178	0.106877	0.971118	11	29	1	17810	ENSRNOG00000003807
GO:BP	metanephric tubule morphogenesis	GO:0072173	0.106877	0.971118	11	29	1	17810	ENSRNOG00000003807
GO:BP	response to external stimulus	GO:0009605	0.106877	0.971118	2259	206	37	17810	ENSRNOG00000006231,ENSRNOG00000000853,ENSRNOG00000006715,ENSRNOG00000016257,ENSRNOG00000003807,ENSRNOG00000024159,ENSRNOG00000012881,ENSRNOG00000007437,ENSRNOG00000012062,ENSRNOG00000049422,ENSRNOG00000030187,ENSRNOG00000027582,ENSRNOG00000034139,ENSRNOG00000000239,ENSRNOG00000043451,ENSRNOG00000000521,ENSRNOG00000017869,ENSRNOG00000001889,ENSRNOG00000000137,ENSRNOG00000005825,ENSRNOG00000021100,…
GO:BP	mesonephric tubule formation	GO:0072172	0.106877	0.971118	11	29	1	17810	ENSRNOG00000003807
GO:BP	thymic T cell selection	GO:0045061	0.106955	0.970797	18	205	2	17810	ENSRNOG00000047854,ENSRNOG00000047864
GO:BP	organic hydroxy compound transport	GO:0015850	0.106955	0.970797	193	51	3	17810	ENSRNOG00000024159,ENSRNOG00000012062,ENSRNOG00000049422
GO:BP	negative regulation of skeletal muscle tissue growth	GO:0048632	0.106955	0.970797	2	161	1	17810	ENSRNOG00000021294
GO:BP	negative regulation of myoblast proliferation	GO:2000818	0.106955	0.970797	2	161	1	17810	ENSRNOG00000021294
GO:BP	negative regulation of immune system process	GO:0002683	0.106955	0.970797	351	200	9	17810	ENSRNOG00000006715,ENSRNOG00000024159,ENSRNOG00000012881,ENSRNOG00000030187,ENSRNOG00000023708,ENSRNOG00000021100,ENSRNOG00000007159,ENSRNOG00000020845,ENSRNOG00000037563
GO:BP	cellular response to light stimulus	GO:0071482	0.106955	0.970797	92	107	3	17810	ENSRNOG00000027990,ENSRNOG00000010208,ENSRNOG00000000521
GO:BP	regulation of carbohydrate biosynthetic process	GO:0043255	0.106993	0.970646	71	139	3	17810	ENSRNOG00000003870,ENSRNOG00000019270,ENSRNOG00000004517
GO:BP	positive regulation of T cell differentiation	GO:0045582	0.106993	0.970646	81	4	1	17810	ENSRNOG00000032844
GO:BP	response to temperature stimulus	GO:0009266	0.107121	0.970124	139	194	5	17810	ENSRNOG00000000521,ENSRNOG00000004517,ENSRNOG00000007159,ENSRNOG00000021294,ENSRNOG00000017819
GO:BP	pyrimidine-containing compound biosynthetic process	GO:0072528	0.107121	0.970124	28	132	2	17810	ENSRNOG00000001797,ENSRNOG00000002693
GO:BP	negative regulation of innate immune response	GO:0045824	0.107465	0.968733	53	70	2	17810	ENSRNOG00000006715,ENSRNOG00000030187
GO:BP	glycolipid catabolic process	GO:0019377	0.107465	0.968733	15	22	1	17810	ENSRNOG00000052219
GO:BP	follicular B cell differentiation	GO:0002316	0.107465	0.968733	3	110	1	17810	ENSRNOG00000017869
GO:BP	T cell mediated immunity	GO:0002456	0.107465	0.968733	82	4	1	17810	ENSRNOG00000032844
GO:BP	response to morphine	GO:0043278	0.107465	0.968733	22	15	1	17810	ENSRNOG00000000853
GO:BP	response to isoquinoline alkaloid	GO:0014072	0.107465	0.968733	22	15	1	17810	ENSRNOG00000000853
GO:BP	cell-cell junction organization	GO:0045216	0.107906	0.966953	166	2	1	17810	ENSRNOG00000006231
GO:BP	positive regulation of smooth muscle cell migration	GO:0014911	0.107985	0.966637	27	139	2	17810	ENSRNOG00000000853,ENSRNOG00000004517
GO:BP	response to virus	GO:0009615	0.107985	0.966637	258	70	4	17810	ENSRNOG00000012881,ENSRNOG00000007437,ENSRNOG00000012062,ENSRNOG00000030187
GO:BP	regulation of supramolecular fiber organization	GO:1902903	0.107985	0.966637	326	31	3	17810	ENSRNOG00000008994,ENSRNOG00000016257,ENSRNOG00000023226
GO:BP	B-1 B cell homeostasis	GO:0001922	0.107985	0.966637	5	67	1	17810	ENSRNOG00000001425
GO:BP	glycosyl compound metabolic process	GO:1901657	0.108057	0.966349	63	159	3	17810	ENSRNOG00000001797,ENSRNOG00000001889,ENSRNOG00000015411
GO:BP	mitotic G2 DNA damage checkpoint signaling	GO:0007095	0.108388	0.965018	25	151	2	17810	ENSRNOG00000000521,ENSRNOG00000000827
GO:BP	regulation of antigen processing and presentation	GO:0002577	0.108585	0.964231	19	200	2	17810	ENSRNOG00000012881,ENSRNOG00000037563
GO:BP	positive regulation of sulfur metabolic process	GO:0051176	0.108779	0.963453	3	114	1	17810	ENSRNOG00000001889
GO:BP	negative regulation of catecholamine metabolic process	GO:0045914	0.108779	0.963453	3	114	1	17810	ENSRNOG00000001889
GO:BP	regulation of cytokine production	GO:0001817	0.108779	0.963453	601	201	13	17810	ENSRNOG00000000853,ENSRNOG00000024159,ENSRNOG00000007437,ENSRNOG00000049422,ENSRNOG00000030187,ENSRNOG00000017869,ENSRNOG00000004517,ENSRNOG00000007159,ENSRNOG00000028566,ENSRNOG00000018390,ENSRNOG00000013014,ENSRNOG00000017819,ENSRNOG00000017703
GO:BP	regulation of alpha-beta T cell activation	GO:0046634	0.108779	0.963453	86	4	1	17810	ENSRNOG00000032844
GO:BP	CD4-positive, alpha-beta T cell activation	GO:0035710	0.108779	0.963453	86	4	1	17810	ENSRNOG00000032844
GO:BP	regulation of cellular component size	GO:0032535	0.108779	0.963453	331	55	4	17810	ENSRNOG00000008994,ENSRNOG00000016257,ENSRNOG00000027028,ENSRNOG00000003546
GO:BP	protein import	GO:0017038	0.108912	0.962925	170	107	4	17810	ENSRNOG00000048613,ENSRNOG00000043114,ENSRNOG00000030187,ENSRNOG00000000521
GO:BP	regulation of immune response	GO:0050776	0.108912	0.962925	696	70	7	17810	ENSRNOG00000032844,ENSRNOG00000006715,ENSRNOG00000024159,ENSRNOG00000012881,ENSRNOG00000049422,ENSRNOG00000001425,ENSRNOG00000030187
GO:BP	response to glucocorticoid	GO:0051384	0.108912	0.962925	113	161	4	17810	ENSRNOG00000000853,ENSRNOG00000000521,ENSRNOG00000007159,ENSRNOG00000021294
GO:BP	mesenchymal to epithelial transition involved in metanephros morphogenesis	GO:0003337	0.108912	0.962925	12	29	1	17810	ENSRNOG00000003807
GO:BP	production of molecular mediator involved in inflammatory response	GO:0002532	0.108912	0.962925	65	156	3	17810	ENSRNOG00000024159,ENSRNOG00000028566,ENSRNOG00000018390
GO:BP	prostate gland morphogenesis	GO:0060512	0.108959	0.962736	27	13	1	17810	ENSRNOG00000027990
GO:BP	actin cytoskeleton organization	GO:0030036	0.108959	0.962736	600	31	4	17810	ENSRNOG00000008994,ENSRNOG00000000853,ENSRNOG00000016257,ENSRNOG00000023226
GO:BP	bronchiole development	GO:0060435	0.108959	0.962736	5	70	1	17810	ENSRNOG00000030187
GO:BP	positive regulation of epithelial cell proliferation involved in wound healing	GO:0060054	0.108959	0.962736	5	70	1	17810	ENSRNOG00000030187
GO:BP	B-1a B cell differentiation	GO:0002337	0.109	0.962574	3	117	1	17810	ENSRNOG00000010986
GO:BP	positive regulation of macrophage migration	GO:1905523	0.109079	0.96226	24	161	2	17810	ENSRNOG00000007159,ENSRNOG00000021294
GO:BP	sphingolipid catabolic process	GO:0030149	0.109079	0.96226	31	125	2	17810	ENSRNOG00000052219,ENSRNOG00000000815
GO:BP	leukocyte mediated cytotoxicity	GO:0001909	0.109079	0.96226	89	4	1	17810	ENSRNOG00000032844
GO:BP	smooth muscle adaptation	GO:0014805	0.109079	0.96226	2	178	1	17810	ENSRNOG00000013014
GO:BP	positive regulation of NAD(P)H oxidase activity	GO:0033864	0.109079	0.96226	2	178	1	17810	ENSRNOG00000013014
GO:BP	Fc-gamma receptor signaling pathway involved in phagocytosis	GO:0038096	0.109079	0.96226	7	51	1	17810	ENSRNOG00000049422
GO:BP	regulation of synapse organization	GO:0050807	0.109079	0.96226	177	2	1	17810	ENSRNOG00000006231
GO:BP	immune response-regulating cell surface receptor signaling pathway involved in phagocytosis	GO:0002433	0.109079	0.96226	7	51	1	17810	ENSRNOG00000049422
GO:BP	ceramide metabolic process	GO:0006672	0.109079	0.96226	86	119	3	17810	ENSRNOG00000052219,ENSRNOG00000007164,ENSRNOG00000019859
GO:BP	positive regulation of autophagy of mitochondrion in response to mitochondrial depolarization	GO:1904925	0.109289	0.961424	12	30	1	17810	ENSRNOG00000043114
GO:BP	regulation of synapse structure or activity	GO:0050803	0.109289	0.961424	179	2	1	17810	ENSRNOG00000006231
GO:BP	response to organonitrogen compound	GO:0010243	0.109418	0.960913	833	178	15	17810	ENSRNOG00000004107,ENSRNOG00000000853,ENSRNOG00000024159,ENSRNOG00000007437,ENSRNOG00000027028,ENSRNOG00000001425,ENSRNOG00000006345,ENSRNOG00000000521,ENSRNOG00000019270,ENSRNOG00000004517,ENSRNOG00000007159,ENSRNOG00000015411,ENSRNOG00000021294,ENSRNOG00000007089,ENSRNOG00000013014
GO:BP	response to activity	GO:0014823	0.109656	0.959969	58	178	3	17810	ENSRNOG00000007159,ENSRNOG00000021294,ENSRNOG00000013014
GO:BP	L-alanine transmembrane transport	GO:1904557	0.109656	0.959969	4	91	1	17810	ENSRNOG00000014311
GO:BP	tryptophan transport	GO:0015827	0.109656	0.959969	4	91	1	17810	ENSRNOG00000014311
GO:BP	response to zinc ion	GO:0010043	0.109656	0.959969	28	13	1	17810	ENSRNOG00000027990
GO:BP	positive regulation of immune effector process	GO:0002699	0.109829	0.959284	203	51	3	17810	ENSRNOG00000032844,ENSRNOG00000024159,ENSRNOG00000049422
GO:BP	lymphocyte differentiation	GO:0030098	0.110369	0.957154	330	148	7	17810	ENSRNOG00000032844,ENSRNOG00000024159,ENSRNOG00000012881,ENSRNOG00000017869,ENSRNOG00000010986,ENSRNOG00000047854,ENSRNOG00000011104
GO:BP	negative regulation of immune response	GO:0050777	0.110369	0.957154	148	70	3	17810	ENSRNOG00000006715,ENSRNOG00000012881,ENSRNOG00000030187
GO:BP	response to prostaglandin	GO:0034694	0.110604	0.956228	21	189	2	17810	ENSRNOG00000019270,ENSRNOG00000058645
GO:BP	negative regulation of biomineral tissue development	GO:0070168	0.110735	0.955714	22	17	1	17810	ENSRNOG00000006715
GO:BP	response to lipid	GO:0033993	0.110735	0.955714	744	200	15	17810	ENSRNOG00000000853,ENSRNOG00000007743,ENSRNOG00000043451,ENSRNOG00000000521,ENSRNOG00000017869,ENSRNOG00000001889,ENSRNOG00000000137,ENSRNOG00000000991,ENSRNOG00000007159,ENSRNOG00000021294,ENSRNOG00000013014,ENSRNOG00000015518,ENSRNOG00000058645,ENSRNOG00000017819,ENSRNOG00000037563
GO:BP	midbrain dopaminergic neuron differentiation	GO:1904948	0.110735	0.955714	13	29	1	17810	ENSRNOG00000003807
GO:BP	positive regulation of natural killer cell chemotaxis	GO:2000503	0.110735	0.955714	4	93	1	17810	ENSRNOG00000000239
GO:BP	histone glutamine methylation	GO:1990258	0.110735	0.955714	4	94	1	17810	ENSRNOG00000019229
GO:BP	negative regulation of protein kinase activity	GO:0006469	0.110735	0.955714	187	2	1	17810	ENSRNOG00000006231
GO:BP	regulation of actin filament-based process	GO:0032970	0.110735	0.955714	339	31	3	17810	ENSRNOG00000008994,ENSRNOG00000016257,ENSRNOG00000023226
GO:BP	valine biosynthetic process	GO:0009099	0.110735	0.955714	2	188	1	17810	ENSRNOG00000015514
GO:BP	lymphocyte migration	GO:0072676	0.110735	0.955714	95	196	4	17810	ENSRNOG00000000853,ENSRNOG00000000239,ENSRNOG00000007159,ENSRNOG00000050735
GO:BP	copper ion export	GO:0060003	0.110735	0.955714	2	186	1	17810	ENSRNOG00000013118
GO:BP	negative regulation of plasminogen activation	GO:0010757	0.110747	0.955667	6	63	1	17810	ENSRNOG00000050697
GO:BP	transition metal ion homeostasis	GO:0055076	0.111176	0.953991	119	88	3	17810	ENSRNOG00000031506,ENSRNOG00000033776,ENSRNOG00000047988
GO:BP	supramolecular fiber organization	GO:0097435	0.111866	0.951301	619	31	4	17810	ENSRNOG00000008994,ENSRNOG00000000853,ENSRNOG00000016257,ENSRNOG00000023226
GO:BP	negative regulation of biomineralization	GO:0110150	0.111866	0.951301	23	17	1	17810	ENSRNOG00000006715
GO:BP	positive regulation of osteoclast differentiation	GO:0045672	0.111866	0.951301	23	17	1	17810	ENSRNOG00000006715
GO:BP	cellular response to chemokine	GO:1990869	0.111866	0.951301	75	141	3	17810	ENSRNOG00000006715,ENSRNOG00000000239,ENSRNOG00000007159
GO:BP	positive regulation of lymphocyte differentiation	GO:0045621	0.111866	0.951301	97	4	1	17810	ENSRNOG00000032844
GO:BP	response to oxygen-containing compound	GO:1901700	0.111866	0.951301	1380	200	24	17810	ENSRNOG00000004107,ENSRNOG00000000853,ENSRNOG00000007437,ENSRNOG00000027028,ENSRNOG00000007743,ENSRNOG00000001425,ENSRNOG00000000239,ENSRNOG00000043451,ENSRNOG00000000521,ENSRNOG00000017869,ENSRNOG00000001889,ENSRNOG00000000137,ENSRNOG00000000991,ENSRNOG00000019270,ENSRNOG00000004517,ENSRNOG00000007159,ENSRNOG00000015411,ENSRNOG00000021294,ENSRNOG00000007089,ENSRNOG00000013014,ENSRNOG00000015518,…
GO:BP	regulation of lymphocyte proliferation	GO:0050670	0.111866	0.951301	193	199	6	17810	ENSRNOG00000000853,ENSRNOG00000000521,ENSRNOG00000004517,ENSRNOG00000049491,ENSRNOG00000020845,ENSRNOG00000010645
GO:BP	response to chemokine	GO:1990868	0.111866	0.951301	75	141	3	17810	ENSRNOG00000006715,ENSRNOG00000000239,ENSRNOG00000007159
GO:BP	regulation of autophagy of mitochondrion in response to mitochondrial depolarization	GO:1904923	0.111866	0.951301	13	30	1	17810	ENSRNOG00000043114
GO:BP	amylin receptor signaling pathway	GO:0097647	0.111866	0.951301	4	97	1	17810	ENSRNOG00000019926
GO:BP	intrinsic apoptotic signaling pathway in response to DNA damage	GO:0008630	0.111866	0.951301	92	204	4	17810	ENSRNOG00000027990,ENSRNOG00000000521,ENSRNOG00000000827,ENSRNOG00000019150
GO:BP	regulation of polysaccharide metabolic process	GO:0032881	0.111866	0.951301	29	139	2	17810	ENSRNOG00000003870,ENSRNOG00000004517
GO:BP	positive regulation of lamellipodium assembly	GO:0010592	0.11191	0.951131	24	170	2	17810	ENSRNOG00000021294,ENSRNOG00000010184
GO:BP	regulation of defense response to virus	GO:0050688	0.112044	0.950611	58	70	2	17810	ENSRNOG00000012881,ENSRNOG00000030187
GO:BP	ceramide catabolic process	GO:0046514	0.112316	0.949559	18	22	1	17810	ENSRNOG00000052219
GO:BP	positive regulation of protein K48-linked ubiquitination	GO:1902524	0.112316	0.949559	2	197	1	17810	ENSRNOG00000017417
GO:BP	axon guidance	GO:0007411	0.112316	0.949559	197	2	1	17810	ENSRNOG00000006231
GO:BP	cytokine production	GO:0001816	0.112406	0.949209	613	201	13	17810	ENSRNOG00000000853,ENSRNOG00000024159,ENSRNOG00000007437,ENSRNOG00000049422,ENSRNOG00000030187,ENSRNOG00000017869,ENSRNOG00000004517,ENSRNOG00000007159,ENSRNOG00000028566,ENSRNOG00000018390,ENSRNOG00000013014,ENSRNOG00000017819,ENSRNOG00000017703
GO:BP	neuron projection guidance	GO:0097485	0.112436	0.949096	198	2	1	17810	ENSRNOG00000006231
GO:BP	androgen catabolic process	GO:0006710	0.113062	0.946682	4	100	1	17810	ENSRNOG00000043451
GO:BP	regulation of dendritic cell differentiation	GO:2001198	0.113605	0.944601	4	101	1	17810	ENSRNOG00000023708
GO:BP	regulation of mononuclear cell proliferation	GO:0032944	0.113605	0.944601	195	199	6	17810	ENSRNOG00000000853,ENSRNOG00000000521,ENSRNOG00000004517,ENSRNOG00000049491,ENSRNOG00000020845,ENSRNOG00000010645
GO:BP	regulation of cell-cell adhesion	GO:0022407	0.113605	0.944601	356	205	9	17810	ENSRNOG00000032844,ENSRNOG00000000853,ENSRNOG00000012881,ENSRNOG00000047854,ENSRNOG00000021100,ENSRNOG00000004517,ENSRNOG00000007159,ENSRNOG00000049491,ENSRNOG00000047864
GO:BP	positive regulation of inositol trisphosphate biosynthetic process	GO:0032962	0.113605	0.944601	3	135	1	17810	ENSRNOG00000019270
GO:BP	nephric duct development	GO:0072176	0.113605	0.944601	14	29	1	17810	ENSRNOG00000003807
GO:BP	alpha-beta T cell differentiation	GO:0046632	0.114143	0.94255	102	4	1	17810	ENSRNOG00000032844
GO:BP	immunoglobulin heavy chain V-D-J recombination	GO:0071707	0.114271	0.942064	2	204	1	17810	ENSRNOG00000019150
GO:BP	calcium-dependent self proteolysis	GO:1990092	0.114482	0.941265	2	206	1	17810	ENSRNOG00000008609
GO:BP	negative regulation of vascular associated smooth muscle cell apoptotic process	GO:1905460	0.114482	0.941265	3	139	1	17810	ENSRNOG00000004517
GO:BP	negative regulation of kinase activity	GO:0033673	0.114482	0.941265	206	2	1	17810	ENSRNOG00000006231
GO:BP	regulation of protein targeting to mitochondrion	GO:1903214	0.114482	0.941265	14	30	1	17810	ENSRNOG00000043114
GO:BP	regulation of oocyte development	GO:0060281	0.114482	0.941265	3	139	1	17810	ENSRNOG00000004517
GO:BP	regulation of canonical Wnt signaling pathway	GO:0060828	0.114482	0.941265	208	2	1	17810	ENSRNOG00000006231
GO:BP	regulation of endothelial cell-matrix adhesion via fibronectin	GO:1904904	0.114482	0.941265	6	70	1	17810	ENSRNOG00000030187
GO:BP	positive regulation of satellite cell activation involved in skeletal muscle regeneration	GO:0014718	0.114482	0.941265	2	206	1	17810	ENSRNOG00000008609
GO:BP	glycosphingolipid metabolic process	GO:0006687	0.114482	0.941265	40	105	2	17810	ENSRNOG00000052219,ENSRNOG00000007164
GO:BP	positive regulation of T cell migration	GO:2000406	0.114482	0.941265	28	15	1	17810	ENSRNOG00000000853
GO:BP	regulation of oogenesis	GO:1905879	0.114482	0.941265	3	139	1	17810	ENSRNOG00000004517
GO:BP	actin filament bundle assembly	GO:0051017	0.114482	0.941265	136	31	2	17810	ENSRNOG00000000853,ENSRNOG00000023226
GO:BP	endothelial cell-matrix adhesion via fibronectin	GO:0090674	0.114482	0.941265	6	70	1	17810	ENSRNOG00000030187
GO:BP	G1 to G0 transition involved in cell differentiation	GO:0070315	0.114482	0.941265	2	206	1	17810	ENSRNOG00000008609
GO:BP	helper T cell extravasation	GO:0035684	0.114944	0.939514	3	141	1	17810	ENSRNOG00000007159
GO:BP	negative regulation of lymphocyte chemotaxis	GO:1901624	0.114944	0.939514	3	141	1	17810	ENSRNOG00000007159
GO:BP	cellular response to high density lipoprotein particle stimulus	GO:0071403	0.114944	0.939514	3	141	1	17810	ENSRNOG00000007159
GO:BP	columnar/cuboidal epithelial cell maturation	GO:0002069	0.11599	0.935578	4	107	1	17810	ENSRNOG00000000521
GO:BP	actin filament bundle organization	GO:0061572	0.116177	0.934881	138	31	2	17810	ENSRNOG00000000853,ENSRNOG00000023226
GO:BP	SRP-dependent cotranslational protein targeting to membrane, translocation	GO:0006616	0.116177	0.934881	5	86	1	17810	ENSRNOG00000006345
GO:BP	regulation of fertilization	GO:0080154	0.116318	0.934353	9	48	1	17810	ENSRNOG00000011032
GO:BP	metanephric renal vesicle morphogenesis	GO:0072283	0.116885	0.932243	15	29	1	17810	ENSRNOG00000003807
GO:BP	response to nutrient levels	GO:0031667	0.116988	0.931858	370	200	9	17810	ENSRNOG00000003807,ENSRNOG00000043451,ENSRNOG00000000521,ENSRNOG00000001889,ENSRNOG00000007159,ENSRNOG00000013014,ENSRNOG00000058645,ENSRNOG00000017417,ENSRNOG00000037563
GO:BP	positive regulation of glucose metabolic process	GO:0010907	0.116988	0.931858	31	139	2	17810	ENSRNOG00000003870,ENSRNOG00000004517
GO:BP	lipid droplet organization	GO:0034389	0.117506	0.92994	21	21	1	17810	ENSRNOG00000052393
GO:BP	positive regulation of myeloid leukocyte cytokine production involved in immune response	GO:0061081	0.117506	0.92994	13	34	1	17810	ENSRNOG00000024159
GO:BP	muscle cell migration	GO:0014812	0.117506	0.92994	69	161	3	17810	ENSRNOG00000000853,ENSRNOG00000004517,ENSRNOG00000021294
GO:BP	regulation of multi-organism process	GO:0043900	0.117506	0.92994	36	120	2	17810	ENSRNOG00000011032,ENSRNOG00000000137
GO:BP	response to estrogen	GO:0043627	0.117506	0.92994	69	161	3	17810	ENSRNOG00000001889,ENSRNOG00000000991,ENSRNOG00000021294
GO:BP	regulation of macrophage chemotaxis	GO:0010758	0.117506	0.92994	27	161	2	17810	ENSRNOG00000007159,ENSRNOG00000021294
GO:BP	myeloid leukocyte mediated immunity	GO:0002444	0.117673	0.929323	85	51	2	17810	ENSRNOG00000024159,ENSRNOG00000049422
GO:BP	T cell migration	GO:0072678	0.118422	0.926568	57	196	3	17810	ENSRNOG00000000853,ENSRNOG00000007159,ENSRNOG00000050735
GO:BP	'de novo' pyrimidine nucleobase biosynthetic process	GO:0006207	0.118523	0.926197	6	75	1	17810	ENSRNOG00000001797
GO:BP	response to lipoprotein particle	GO:0055094	0.118523	0.926197	22	200	2	17810	ENSRNOG00000024159,ENSRNOG00000037563
GO:BP	positive regulation of nitric oxide biosynthetic process	GO:0045429	0.118523	0.926197	30	15	1	17810	ENSRNOG00000000853
GO:BP	regulation of interleukin-6 production	GO:0032675	0.118608	0.925887	129	34	2	17810	ENSRNOG00000000853,ENSRNOG00000024159
GO:BP	interleukin-6 production	GO:0032635	0.118608	0.925887	129	34	2	17810	ENSRNOG00000000853,ENSRNOG00000024159
GO:BP	positive regulation of calcium ion transport	GO:0051928	0.11897	0.924561	96	206	4	17810	ENSRNOG00000006715,ENSRNOG00000007159,ENSRNOG00000010645,ENSRNOG00000008609
GO:BP	cellular response to nitrogen compound	GO:1901699	0.11897	0.924561	560	178	11	17810	ENSRNOG00000004107,ENSRNOG00000000853,ENSRNOG00000027028,ENSRNOG00000001425,ENSRNOG00000019270,ENSRNOG00000004517,ENSRNOG00000007159,ENSRNOG00000015411,ENSRNOG00000021294,ENSRNOG00000007089,ENSRNOG00000013014
GO:BP	L-leucine import across plasma membrane	GO:1903801	0.11897	0.924561	5	91	1	17810	ENSRNOG00000014311
GO:BP	leucine import across plasma membrane	GO:0098713	0.11897	0.924561	5	91	1	17810	ENSRNOG00000014311
GO:BP	regulation of Fc receptor mediated stimulatory signaling pathway	GO:0060368	0.119446	0.922829	9	51	1	17810	ENSRNOG00000049422
GO:BP	cellular response to alkaloid	GO:0071312	0.120001	0.920815	31	15	1	17810	ENSRNOG00000000853
GO:BP	positive regulation of nitric oxide metabolic process	GO:1904407	0.120001	0.920815	31	15	1	17810	ENSRNOG00000000853
GO:BP	positive regulation of G1/S transition of mitotic cell cycle	GO:1900087	0.120001	0.920815	31	15	1	17810	ENSRNOG00000000853
GO:BP	collecting duct development	GO:0072044	0.120001	0.920815	16	29	1	17810	ENSRNOG00000003807
GO:BP	ribonucleoside metabolic process	GO:0009119	0.120001	0.920815	28	159	2	17810	ENSRNOG00000001889,ENSRNOG00000015411
GO:BP	defense response to fungus	GO:0050832	0.120571	0.918757	26	18	1	17810	ENSRNOG00000016257
GO:BP	snoRNA localization	GO:0048254	0.121077	0.916938	5	94	1	17810	ENSRNOG00000019229
GO:BP	membrane lipid catabolic process	GO:0046466	0.12199	0.913676	36	125	2	17810	ENSRNOG00000052219,ENSRNOG00000000815
GO:BP	cellular response to low-density lipoprotein particle stimulus	GO:0071404	0.122051	0.91346	14	34	1	17810	ENSRNOG00000024159
GO:BP	dendritic cell differentiation	GO:0097028	0.122127	0.913188	41	110	2	17810	ENSRNOG00000023708,ENSRNOG00000017869
GO:BP	negative regulation of DNA methylation-dependent heterochromatin assembly	GO:0090310	0.122127	0.913188	3	159	1	17810	ENSRNOG00000015411
GO:BP	DNA cytosine deamination	GO:0070383	0.122127	0.913188	3	159	1	17810	ENSRNOG00000015411
GO:BP	tripeptide transport	GO:0042939	0.122188	0.912971	8	60	1	17810	ENSRNOG00000007743
GO:BP	glutathione transport	GO:0034635	0.122188	0.912971	8	60	1	17810	ENSRNOG00000007743
GO:BP	positive regulation of cell adhesion	GO:0045785	0.122453	0.912031	374	31	3	17810	ENSRNOG00000032844,ENSRNOG00000000853,ENSRNOG00000023226
GO:BP	calcitonin family receptor signaling pathway	GO:0097646	0.123183	0.909449	5	97	1	17810	ENSRNOG00000019926
GO:BP	actin filament-based process	GO:0030029	0.123671	0.907734	665	31	4	17810	ENSRNOG00000008994,ENSRNOG00000000853,ENSRNOG00000016257,ENSRNOG00000023226
GO:BP	mesenchymal to epithelial transition	GO:0060231	0.123671	0.907734	17	29	1	17810	ENSRNOG00000003807
GO:BP	regulation of T cell differentiation	GO:0045580	0.123671	0.907734	124	37	2	17810	ENSRNOG00000032844,ENSRNOG00000012881
GO:BP	positive regulation of glucose import	GO:0046326	0.123671	0.907734	33	139	2	17810	ENSRNOG00000003870,ENSRNOG00000004517
GO:BP	endothelial cell-matrix adhesion	GO:0090673	0.123671	0.907734	7	70	1	17810	ENSRNOG00000030187
GO:BP	regulation of carbohydrate metabolic process	GO:0006109	0.123671	0.907734	134	151	4	17810	ENSRNOG00000003870,ENSRNOG00000019270,ENSRNOG00000004517,ENSRNOG00000000827
GO:BP	elastin metabolic process	GO:0051541	0.123671	0.907734	7	70	1	17810	ENSRNOG00000030187
GO:BP	positive regulation of epithelial cell proliferation	GO:0050679	0.124317	0.905469	169	178	5	17810	ENSRNOG00000030187,ENSRNOG00000002693,ENSRNOG00000004517,ENSRNOG00000007159,ENSRNOG00000013014
GO:BP	positive regulation of cell migration	GO:0030335	0.125836	0.900195	444	199	10	17810	ENSRNOG00000000853,ENSRNOG00000006715,ENSRNOG00000003715,ENSRNOG00000000239,ENSRNOG00000004517,ENSRNOG00000007159,ENSRNOG00000021294,ENSRNOG00000007089,ENSRNOG00000050735,ENSRNOG00000010645
GO:BP	snRNA pseudouridine synthesis	GO:0031120	0.126259	0.898737	3	168	1	17810	ENSRNOG00000004247
GO:BP	protein dephosphorylation	GO:0006470	0.126362	0.898382	252	2	1	17810	ENSRNOG00000006231
GO:BP	negative regulation of myeloid cell apoptotic process	GO:0033033	0.126736	0.897099	15	34	1	17810	ENSRNOG00000024159
GO:BP	regulation of establishment of protein localization to mitochondrion	GO:1903747	0.126736	0.897099	17	30	1	17810	ENSRNOG00000043114
GO:BP	regulation of leukocyte proliferation	GO:0070663	0.127093	0.89588	206	199	6	17810	ENSRNOG00000000853,ENSRNOG00000000521,ENSRNOG00000004517,ENSRNOG00000049491,ENSRNOG00000020845,ENSRNOG00000010645
GO:BP	canonical Wnt signaling pathway	GO:0060070	0.127093	0.89588	255	2	1	17810	ENSRNOG00000006231
GO:BP	negative regulation of ubiquitin-dependent protein catabolic process	GO:2000059	0.127654	0.893966	43	12	1	17810	ENSRNOG00000004107
GO:BP	cell killing	GO:0001906	0.12774	0.893672	129	4	1	17810	ENSRNOG00000032844
GO:BP	regulation of glycoprotein biosynthetic process	GO:0010559	0.128278	0.891848	34	139	2	17810	ENSRNOG00000019926,ENSRNOG00000004517
GO:BP	regulation of epithelial cell differentiation involved in kidney development	GO:2000696	0.128323	0.891696	18	29	1	17810	ENSRNOG00000003807
GO:BP	renal vesicle morphogenesis	GO:0072077	0.128323	0.891696	18	29	1	17810	ENSRNOG00000003807
GO:BP	pyrimidine nucleobase biosynthetic process	GO:0019856	0.128984	0.889465	7	75	1	17810	ENSRNOG00000001797
GO:BP	negative regulation of metallopeptidase activity	GO:1905049	0.129041	0.889273	5	106	1	17810	ENSRNOG00000010208
GO:BP	regulation of Wnt signaling pathway	GO:0030111	0.129041	0.889273	264	2	1	17810	ENSRNOG00000006231
GO:BP	negative regulation of membrane protein ectodomain proteolysis	GO:0051045	0.129041	0.889273	5	106	1	17810	ENSRNOG00000010208
GO:BP	[2Fe-2S] cluster assembly	GO:0044571	0.129041	0.889273	6	88	1	17810	ENSRNOG00000047988
GO:BP	regulation of ubiquitin-protein transferase activity	GO:0051438	0.129041	0.889273	44	12	1	17810	ENSRNOG00000004107
GO:BP	regulation of hemopoiesis	GO:1903706	0.129041	0.889273	324	37	3	17810	ENSRNOG00000032844,ENSRNOG00000006715,ENSRNOG00000012881
GO:BP	connective tissue replacement involved in inflammatory response wound healing	GO:0002248	0.129041	0.889273	5	106	1	17810	ENSRNOG00000010208
GO:BP	response to peptidoglycan	GO:0032494	0.129042	0.889269	14	38	1	17810	ENSRNOG00000007437
GO:BP	cardiac muscle tissue regeneration	GO:0061026	0.12923	0.888638	5	107	1	17810	ENSRNOG00000000521
GO:BP	response to L-glutamine	GO:1904844	0.12923	0.888638	3	178	1	17810	ENSRNOG00000013014
GO:BP	response to mineralocorticoid	GO:0051385	0.12923	0.888638	27	178	2	17810	ENSRNOG00000000521,ENSRNOG00000013014
GO:BP	cellular response to L-glutamine	GO:1904845	0.12923	0.888638	3	178	1	17810	ENSRNOG00000013014
GO:BP	regulation of inositol trisphosphate biosynthetic process	GO:0032960	0.130317	0.884997	4	135	1	17810	ENSRNOG00000019270
GO:BP	regulation of defense response	GO:0031347	0.130583	0.884114	459	195	10	17810	ENSRNOG00000006715,ENSRNOG00000024159,ENSRNOG00000012881,ENSRNOG00000049422,ENSRNOG00000030187,ENSRNOG00000021100,ENSRNOG00000004517,ENSRNOG00000000827,ENSRNOG00000013014,ENSRNOG00000020845
GO:BP	positive regulation of T cell activation via T cell receptor contact with antigen bound to MHC molecule on antigen presenting cell	GO:2001190	0.130815	0.883342	3	181	1	17810	ENSRNOG00000049491
GO:BP	leucine transport	GO:0015820	0.131019	0.882666	6	91	1	17810	ENSRNOG00000014311
GO:BP	glycogen biosynthetic process	GO:0005978	0.131262	0.881861	35	139	2	17810	ENSRNOG00000003870,ENSRNOG00000004517
GO:BP	glucan biosynthetic process	GO:0009250	0.131262	0.881861	35	139	2	17810	ENSRNOG00000003870,ENSRNOG00000004517
GO:BP	asymmetric cell division	GO:0008356	0.131262	0.881861	19	29	1	17810	ENSRNOG00000003807
GO:BP	superoxide metabolic process	GO:0006801	0.131262	0.881861	50	11	1	17810	ENSRNOG00000006940
GO:BP	vesicle-mediated transport	GO:0016192	0.131439	0.881277	1302	51	8	17810	ENSRNOG00000006940,ENSRNOG00000000853,ENSRNOG00000006715,ENSRNOG00000019776,ENSRNOG00000023226,ENSRNOG00000024159,ENSRNOG00000014653,ENSRNOG00000049422
GO:BP	negative regulation of RNA polymerase II regulatory region sequence-specific DNA binding	GO:1903026	0.131462	0.881198	4	138	1	17810	ENSRNOG00000016392
GO:BP	trophectodermal cell proliferation	GO:0001834	0.132148	0.87894	4	139	1	17810	ENSRNOG00000004517
GO:BP	membrane raft organization	GO:0031579	0.132148	0.87894	18	31	1	17810	ENSRNOG00000023226
GO:BP	alpha-beta T cell activation	GO:0046631	0.132775	0.876885	140	4	1	17810	ENSRNOG00000032844
GO:BP	retinol transport	GO:0034633	0.132812	0.876763	3	187	1	17810	ENSRNOG00000015518
GO:BP	immune complex clearance	GO:0002434	0.132812	0.876763	4	141	1	17810	ENSRNOG00000007159
GO:BP	peptidyl-glutamine methylation	GO:0018364	0.132812	0.876763	6	94	1	17810	ENSRNOG00000019229
GO:BP	kidney development	GO:0001822	0.132812	0.876763	281	2	1	17810	ENSRNOG00000006231
GO:BP	negative regulation of vascular endothelial cell proliferation	GO:1905563	0.132812	0.876763	4	141	1	17810	ENSRNOG00000007159
GO:BP	protein-containing complex assembly	GO:0065003	0.133175	0.875577	1226	18	4	17810	ENSRNOG00000032844,ENSRNOG00000008994,ENSRNOG00000000853,ENSRNOG00000016257
GO:BP	response to mitochondrial depolarisation	GO:0098780	0.133246	0.875345	19	30	1	17810	ENSRNOG00000043114
GO:BP	ruffle assembly	GO:0097178	0.133246	0.875345	38	15	1	17810	ENSRNOG00000000853
GO:BP	negative regulation of cellular amine metabolic process	GO:0033239	0.133302	0.875162	5	114	1	17810	ENSRNOG00000001889
GO:BP	cellular response to gamma radiation	GO:0071480	0.133417	0.87479	28	178	2	17810	ENSRNOG00000000521,ENSRNOG00000013014
GO:BP	negative regulation of ossification	GO:0030279	0.134278	0.871995	34	17	1	17810	ENSRNOG00000006715
GO:BP	positive regulation of protein glycosylation	GO:0060050	0.134278	0.871995	6	97	1	17810	ENSRNOG00000019926
GO:BP	response to diacyl bacterial lipopeptide	GO:0071724	0.134278	0.871995	3	194	1	17810	ENSRNOG00000017819
GO:BP	response to triacyl bacterial lipopeptide	GO:0071725	0.134278	0.871995	3	194	1	17810	ENSRNOG00000017819
GO:BP	cellular response to triacyl bacterial lipopeptide	GO:0071727	0.134278	0.871995	3	194	1	17810	ENSRNOG00000017819
GO:BP	cellular response to diacyl bacterial lipopeptide	GO:0071726	0.134278	0.871995	3	194	1	17810	ENSRNOG00000017819
GO:BP	nephron tubule formation	GO:0072079	0.134278	0.871995	20	29	1	17810	ENSRNOG00000003807
GO:BP	renal vesicle development	GO:0072087	0.134278	0.871995	20	29	1	17810	ENSRNOG00000003807
GO:BP	regulation of body fluid levels	GO:0050878	0.134278	0.871995	289	2	1	17810	ENSRNOG00000006231
GO:BP	renal system development	GO:0072001	0.134278	0.871995	290	2	1	17810	ENSRNOG00000006231
GO:BP	positive regulation of lymphocyte proliferation	GO:0050671	0.134352	0.871755	118	181	4	17810	ENSRNOG00000000853,ENSRNOG00000000521,ENSRNOG00000004517,ENSRNOG00000049491
GO:BP	negative regulation of protein phosphorylation	GO:0001933	0.134352	0.871755	292	2	1	17810	ENSRNOG00000006231
GO:BP	membrane lipid metabolic process	GO:0006643	0.134352	0.871755	171	125	4	17810	ENSRNOG00000052219,ENSRNOG00000007164,ENSRNOG00000019859,ENSRNOG00000000815
GO:BP	positive regulation of macrophage fusion	GO:0034241	0.134352	0.871755	3	195	1	17810	ENSRNOG00000020845
GO:BP	positive regulation of inflammatory response	GO:0050729	0.134863	0.870107	99	51	2	17810	ENSRNOG00000024159,ENSRNOG00000049422
GO:BP	regulation of translation at synapse	GO:0140243	0.13488	0.870054	4	148	1	17810	ENSRNOG00000011104
GO:BP	regulation of translation at synapse, modulating synaptic transmission	GO:0099547	0.13488	0.870054	4	148	1	17810	ENSRNOG00000011104
GO:BP	regulation of protein K48-linked ubiquitination	GO:0061945	0.13488	0.870054	3	197	1	17810	ENSRNOG00000017417
GO:BP	diacylglycerol biosynthetic process	GO:0006651	0.135261	0.868828	5	119	1	17810	ENSRNOG00000019859
GO:BP	pyrimidine ribonucleoside monophosphate biosynthetic process	GO:0009174	0.135297	0.868713	8	75	1	17810	ENSRNOG00000001797
GO:BP	UMP biosynthetic process	GO:0006222	0.135297	0.868713	8	75	1	17810	ENSRNOG00000001797
GO:BP	positive regulation of lymphocyte activation	GO:0051251	0.135297	0.868713	344	15	2	17810	ENSRNOG00000032844,ENSRNOG00000000853
GO:BP	positive regulation of cell cycle G1/S phase transition	GO:1902808	0.135297	0.868713	40	15	1	17810	ENSRNOG00000000853
GO:BP	regulation of binding	GO:0051098	0.135297	0.868713	306	139	6	17810	ENSRNOG00000023226,ENSRNOG00000050697,ENSRNOG00000000521,ENSRNOG00000002693,ENSRNOG00000016392,ENSRNOG00000004517
GO:BP	positive regulation of mononuclear cell proliferation	GO:0032946	0.135353	0.868533	119	181	4	17810	ENSRNOG00000000853,ENSRNOG00000000521,ENSRNOG00000004517,ENSRNOG00000049491
GO:BP	transport along microtubule	GO:0010970	0.136197	0.865832	121	5	1	17810	ENSRNOG00000011093
GO:BP	male genitalia development	GO:0030539	0.136608	0.864522	21	29	1	17810	ENSRNOG00000003807
GO:BP	myeloid leukocyte cytokine production	GO:0061082	0.136906	0.863576	18	34	1	17810	ENSRNOG00000024159
GO:BP	pyrimidine nucleotide metabolic process	GO:0006220	0.136906	0.863576	39	132	2	17810	ENSRNOG00000001797,ENSRNOG00000002693
GO:BP	positive regulation of transport	GO:0051050	0.137103	0.862953	702	206	14	17810	ENSRNOG00000006715,ENSRNOG00000043114,ENSRNOG00000024159,ENSRNOG00000049422,ENSRNOG00000003870,ENSRNOG00000043451,ENSRNOG00000019440,ENSRNOG00000004517,ENSRNOG00000007159,ENSRNOG00000013014,ENSRNOG00000015518,ENSRNOG00000017819,ENSRNOG00000010645,ENSRNOG00000008609
GO:BP	regulation of T cell migration	GO:2000404	0.13721	0.862613	41	15	1	17810	ENSRNOG00000000853
GO:BP	muscle hypertrophy	GO:0014896	0.137857	0.860571	71	178	3	17810	ENSRNOG00000004517,ENSRNOG00000021294,ENSRNOG00000013014
GO:BP	regulation of satellite cell activation involved in skeletal muscle regeneration	GO:0014717	0.138083	0.85986	3	206	1	17810	ENSRNOG00000008609
GO:BP	rRNA modification	GO:0000154	0.138085	0.859852	31	168	2	17810	ENSRNOG00000019229,ENSRNOG00000004247
GO:BP	regulation of lymphocyte differentiation	GO:0045619	0.138085	0.859852	155	4	1	17810	ENSRNOG00000032844
GO:BP	positive regulation of cell motility	GO:2000147	0.139318	0.855991	461	199	10	17810	ENSRNOG00000000853,ENSRNOG00000006715,ENSRNOG00000003715,ENSRNOG00000000239,ENSRNOG00000004517,ENSRNOG00000007159,ENSRNOG00000021294,ENSRNOG00000007089,ENSRNOG00000050735,ENSRNOG00000010645
GO:BP	regulation of DNA binding	GO:0051101	0.139433	0.855633	92	139	3	17810	ENSRNOG00000002693,ENSRNOG00000016392,ENSRNOG00000004517
GO:BP	negative regulation of skeletal muscle cell proliferation	GO:0014859	0.139433	0.855633	4	161	1	17810	ENSRNOG00000021294
GO:BP	myoblast migration involved in skeletal muscle regeneration	GO:0014839	0.139433	0.855633	4	161	1	17810	ENSRNOG00000021294
GO:BP	regulation of glycoprotein metabolic process	GO:1903018	0.139433	0.855633	38	139	2	17810	ENSRNOG00000019926,ENSRNOG00000004517
GO:BP	branched-chain amino acid transport	GO:0015803	0.139433	0.855633	7	91	1	17810	ENSRNOG00000014311
GO:BP	positive regulation of supramolecular fiber organization	GO:1902905	0.139433	0.855633	170	31	2	17810	ENSRNOG00000008994,ENSRNOG00000023226
GO:BP	negative regulation of trophoblast cell migration	GO:1901164	0.139433	0.855633	6	106	1	17810	ENSRNOG00000010208
GO:BP	positive regulation of leukocyte activation	GO:0002696	0.139433	0.855633	388	141	7	17810	ENSRNOG00000032844,ENSRNOG00000000853,ENSRNOG00000024159,ENSRNOG00000000521,ENSRNOG00000047854,ENSRNOG00000004517,ENSRNOG00000007159
GO:BP	positive regulation of mast cell activation involved in immune response	GO:0033008	0.139433	0.855633	19	34	1	17810	ENSRNOG00000024159
GO:BP	negative regulation of protein modification process	GO:0031400	0.139433	0.855633	451	12	2	17810	ENSRNOG00000006231,ENSRNOG00000004107
GO:BP	negative regulation of skeletal muscle satellite cell proliferation	GO:1902723	0.139433	0.855633	4	161	1	17810	ENSRNOG00000021294
GO:BP	negative regulation of satellite cell differentiation	GO:1902725	0.139433	0.855633	4	161	1	17810	ENSRNOG00000021294
GO:BP	response to vitamin D	GO:0033280	0.139433	0.855633	28	189	2	17810	ENSRNOG00000043451,ENSRNOG00000058645
GO:BP	positive regulation of lamellipodium organization	GO:1902745	0.139433	0.855633	31	170	2	17810	ENSRNOG00000021294,ENSRNOG00000010184
GO:BP	wound healing involved in inflammatory response	GO:0002246	0.139433	0.855633	6	106	1	17810	ENSRNOG00000010208
GO:BP	regulation of nitric oxide biosynthetic process	GO:0045428	0.139433	0.855633	43	15	1	17810	ENSRNOG00000000853
GO:BP	thyroid hormone transport	GO:0070327	0.139433	0.855633	7	91	1	17810	ENSRNOG00000014311
GO:BP	cellular response to dexamethasone stimulus	GO:0071549	0.139433	0.855633	33	161	2	17810	ENSRNOG00000007159,ENSRNOG00000021294
GO:BP	positive regulation of mast cell degranulation	GO:0043306	0.139433	0.855633	19	34	1	17810	ENSRNOG00000024159
GO:BP	phospholipid catabolic process	GO:0009395	0.139433	0.855633	42	125	2	17810	ENSRNOG00000019859,ENSRNOG00000000815
GO:BP	response to nitrogen compound	GO:1901698	0.139722	0.854734	898	178	15	17810	ENSRNOG00000004107,ENSRNOG00000000853,ENSRNOG00000024159,ENSRNOG00000007437,ENSRNOG00000027028,ENSRNOG00000001425,ENSRNOG00000006345,ENSRNOG00000000521,ENSRNOG00000019270,ENSRNOG00000004517,ENSRNOG00000007159,ENSRNOG00000015411,ENSRNOG00000021294,ENSRNOG00000007089,ENSRNOG00000013014
GO:BP	organonitrogen compound metabolic process	GO:1901564	0.141562	0.849053	6001	173	70	17810	ENSRNOG00000006231,ENSRNOG00000002070,ENSRNOG00000042233,ENSRNOG00000004107,ENSRNOG00000000853,ENSRNOG00000052219,ENSRNOG00000003538,ENSRNOG00000048109,ENSRNOG00000003807,ENSRNOG00000016411,ENSRNOG00000012881,ENSRNOG00000048456,ENSRNOG00000000505,ENSRNOG00000018774,ENSRNOG00000028690,ENSRNOG00000014179,ENSRNOG00000003870,ENSRNOG00000050697,ENSRNOG00000060449,ENSRNOG00000030187,ENSRNOG00000013874,…
GO:BP	metanephric tubule development	GO:0072170	0.142272	0.846879	23	29	1	17810	ENSRNOG00000003807
GO:BP	cellular response to amyloid-beta	GO:1904646	0.142272	0.846879	33	164	2	17810	ENSRNOG00000004517,ENSRNOG00000007089
GO:BP	positive regulation of DNA binding	GO:0043388	0.142272	0.846879	39	139	2	17810	ENSRNOG00000002693,ENSRNOG00000004517
GO:BP	snoRNA guided rRNA pseudouridine synthesis	GO:0000454	0.142272	0.846879	4	168	1	17810	ENSRNOG00000004247
GO:BP	response to vitamin	GO:0033273	0.142272	0.846879	69	189	3	17810	ENSRNOG00000043451,ENSRNOG00000007159,ENSRNOG00000058645
GO:BP	transepithelial chloride transport	GO:0030321	0.142272	0.846879	5	135	1	17810	ENSRNOG00000019270
GO:BP	regulation of smooth muscle cell migration	GO:0014910	0.142272	0.846879	45	15	1	17810	ENSRNOG00000000853
GO:BP	leukocyte homeostasis	GO:0001776	0.142272	0.846879	81	67	2	17810	ENSRNOG00000024159,ENSRNOG00000001425
GO:BP	cell differentiation involved in metanephros development	GO:0072202	0.142272	0.846879	23	29	1	17810	ENSRNOG00000003807
GO:BP	negative regulation of phosphorylation	GO:0042326	0.142272	0.846879	331	2	1	17810	ENSRNOG00000006231
GO:BP	regulation of G1/S transition of mitotic cell cycle	GO:2000045	0.142272	0.846879	92	141	3	17810	ENSRNOG00000000853,ENSRNOG00000000521,ENSRNOG00000007159
GO:BP	metanephric nephron morphogenesis	GO:0072273	0.142272	0.846879	23	29	1	17810	ENSRNOG00000003807
GO:BP	iron ion transport	GO:0006826	0.142272	0.846879	62	87	2	17810	ENSRNOG00000031506,ENSRNOG00000033776
GO:BP	regulation of nitric oxide metabolic process	GO:0080164	0.142272	0.846879	45	15	1	17810	ENSRNOG00000000853
GO:BP	positive regulation of inositol phosphate biosynthetic process	GO:0060732	0.142272	0.846879	5	135	1	17810	ENSRNOG00000019270
GO:BP	prostate gland development	GO:0030850	0.142272	0.846879	52	13	1	17810	ENSRNOG00000027990
GO:BP	cell junction assembly	GO:0034329	0.142272	0.846879	332	2	1	17810	ENSRNOG00000006231
GO:BP	mitochondrial transport	GO:0006839	0.142577	0.845952	182	30	2	17810	ENSRNOG00000048613,ENSRNOG00000043114
GO:BP	hemopoiesis	GO:0030097	0.142601	0.845877	773	43	5	17810	ENSRNOG00000032844,ENSRNOG00000006715,ENSRNOG00000024159,ENSRNOG00000012881,ENSRNOG00000014653
GO:BP	positive regulation of immune response	GO:0050778	0.142722	0.845509	518	205	11	17810	ENSRNOG00000032844,ENSRNOG00000024159,ENSRNOG00000049422,ENSRNOG00000001425,ENSRNOG00000030187,ENSRNOG00000019440,ENSRNOG00000047854,ENSRNOG00000013014,ENSRNOG00000049491,ENSRNOG00000020845,ENSRNOG00000047864
GO:BP	regulation of cellular extravasation	GO:0002691	0.142722	0.845509	28	196	2	17810	ENSRNOG00000007159,ENSRNOG00000050735
GO:BP	positive regulation of cellular component movement	GO:0051272	0.142722	0.845509	468	199	10	17810	ENSRNOG00000000853,ENSRNOG00000006715,ENSRNOG00000003715,ENSRNOG00000000239,ENSRNOG00000004517,ENSRNOG00000007159,ENSRNOG00000021294,ENSRNOG00000007089,ENSRNOG00000050735,ENSRNOG00000010645
GO:BP	smoothened signaling pathway	GO:0007224	0.142722	0.845509	137	5	1	17810	ENSRNOG00000011093
GO:BP	dopamine catabolic process	GO:0042420	0.142722	0.845509	6	114	1	17810	ENSRNOG00000001889
GO:BP	negative regulation of proteolysis involved in cellular protein catabolic process	GO:1903051	0.142722	0.845509	57	12	1	17810	ENSRNOG00000004107
GO:BP	regulation of signal transduction by p53 class mediator	GO:1901796	0.142722	0.845509	57	12	1	17810	ENSRNOG00000004107
GO:BP	regulation of cell adhesion	GO:0030155	0.142759	0.845397	616	37	4	17810	ENSRNOG00000032844,ENSRNOG00000000853,ENSRNOG00000023226,ENSRNOG00000012881
GO:BP	cognition	GO:0050890	0.142759	0.845397	251	22	2	17810	ENSRNOG00000032844,ENSRNOG00000052219
GO:BP	negative regulation of chemotaxis	GO:0050922	0.14286	0.845088	46	15	1	17810	ENSRNOG00000000853
GO:BP	regulation of plasminogen activation	GO:0010755	0.143228	0.843971	11	63	1	17810	ENSRNOG00000050697
GO:BP	synapse organization	GO:0050808	0.143228	0.843971	344	2	1	17810	ENSRNOG00000006231
GO:BP	cellular response to alcohol	GO:0097306	0.143308	0.843729	70	189	3	17810	ENSRNOG00000000239,ENSRNOG00000019270,ENSRNOG00000058645
GO:BP	positive regulation of cell growth involved in cardiac muscle cell development	GO:0061051	0.143308	0.843729	5	139	1	17810	ENSRNOG00000004517
GO:BP	skeletal muscle satellite cell maintenance involved in skeletal muscle regeneration	GO:0014834	0.143308	0.843729	5	139	1	17810	ENSRNOG00000004517
GO:BP	Wnt signaling pathway	GO:0016055	0.143336	0.843644	346	2	1	17810	ENSRNOG00000006231
GO:BP	response to metal ion	GO:0010038	0.143456	0.84328	271	206	7	17810	ENSRNOG00000027990,ENSRNOG00000031506,ENSRNOG00000015411,ENSRNOG00000007089,ENSRNOG00000012393,ENSRNOG00000017819,ENSRNOG00000008609
GO:BP	innate immune response	GO:0045087	0.143733	0.842445	603	199	12	17810	ENSRNOG00000000853,ENSRNOG00000006715,ENSRNOG00000024159,ENSRNOG00000007437,ENSRNOG00000030187,ENSRNOG00000000239,ENSRNOG00000017869,ENSRNOG00000007159,ENSRNOG00000013014,ENSRNOG00000017819,ENSRNOG00000020845,ENSRNOG00000010645
GO:BP	B-1 B cell differentiation	GO:0001923	0.143851	0.842087	6	117	1	17810	ENSRNOG00000010986
GO:BP	cell-cell signaling by wnt	GO:0198738	0.143851	0.842087	349	2	1	17810	ENSRNOG00000006231
GO:BP	positive regulation of apoptotic cell clearance	GO:2000427	0.143904	0.841927	5	141	1	17810	ENSRNOG00000007159
GO:BP	cytoskeleton-dependent intracellular transport	GO:0030705	0.143904	0.841927	141	5	1	17810	ENSRNOG00000011093
GO:BP	positive regulation of glucose transmembrane transport	GO:0010828	0.143904	0.841927	40	139	2	17810	ENSRNOG00000003870,ENSRNOG00000004517
GO:BP	regulation of glycolytic process	GO:0006110	0.144026	0.84156	37	151	2	17810	ENSRNOG00000004517,ENSRNOG00000000827
GO:BP	positive regulation of ERK1 and ERK2 cascade	GO:0070374	0.144026	0.84156	161	141	4	17810	ENSRNOG00000006715,ENSRNOG00000000239,ENSRNOG00000019270,ENSRNOG00000007159
GO:BP	cellular nitrogen compound biosynthetic process	GO:0044271	0.144026	0.84156	4377	169	52	17810	ENSRNOG00000002070,ENSRNOG00000042233,ENSRNOG00000004107,ENSRNOG00000000853,ENSRNOG00000048109,ENSRNOG00000016411,ENSRNOG00000007437,ENSRNOG00000048456,ENSRNOG00000000505,ENSRNOG00000018774,ENSRNOG00000028690,ENSRNOG00000014179,ENSRNOG00000060449,ENSRNOG00000030187,ENSRNOG00000013874,ENSRNOG00000001797,ENSRNOG00000028505,ENSRNOG00000043348,ENSRNOG00000028939,ENSRNOG00000008140,ENSRNOG00000043451,…
GO:BP	mitotic G2/M transition checkpoint	GO:0044818	0.144026	0.84156	37	151	2	17810	ENSRNOG00000000521,ENSRNOG00000000827
GO:BP	neutrophil activation involved in immune response	GO:0002283	0.144324	0.84066	21	34	1	17810	ENSRNOG00000024159
GO:BP	regulation of renal output by angiotensin	GO:0002019	0.144324	0.84066	4	178	1	17810	ENSRNOG00000013014
GO:BP	regulation of lamellipodium assembly	GO:0010591	0.144324	0.84066	33	170	2	17810	ENSRNOG00000021294,ENSRNOG00000010184
GO:BP	blood circulation	GO:0008015	0.144737	0.839421	356	2	1	17810	ENSRNOG00000006231
GO:BP	mitophagy	GO:0000423	0.144769	0.839325	24	30	1	17810	ENSRNOG00000043114
GO:BP	ruffle organization	GO:0031529	0.144769	0.839325	48	15	1	17810	ENSRNOG00000000853
GO:BP	positive regulation of leukocyte proliferation	GO:0070665	0.144769	0.839325	126	181	4	17810	ENSRNOG00000000853,ENSRNOG00000000521,ENSRNOG00000004517,ENSRNOG00000049491
GO:BP	gene expression	GO:0010467	0.144781	0.839289	5373	178	65	17810	ENSRNOG00000002070,ENSRNOG00000042233,ENSRNOG00000004107,ENSRNOG00000027990,ENSRNOG00000000853,ENSRNOG00000006715,ENSRNOG00000048109,ENSRNOG00000016411,ENSRNOG00000024159,ENSRNOG00000007437,ENSRNOG00000048456,ENSRNOG00000049422,ENSRNOG00000000505,ENSRNOG00000018774,ENSRNOG00000028690,ENSRNOG00000014179,ENSRNOG00000050697,ENSRNOG00000060449,ENSRNOG00000030187,ENSRNOG00000013874,ENSRNOG00000028505,…
GO:BP	response to muramyl dipeptide	GO:0032495	0.144781	0.839289	19	38	1	17810	ENSRNOG00000007437
GO:BP	female pregnancy	GO:0007565	0.145018	0.838577	162	141	4	17810	ENSRNOG00000001797,ENSRNOG00000010208,ENSRNOG00000001889,ENSRNOG00000007159
GO:BP	L-alanine transport	GO:0015808	0.14509	0.838363	8	91	1	17810	ENSRNOG00000014311
GO:BP	proline transmembrane transport	GO:0035524	0.14509	0.838363	8	91	1	17810	ENSRNOG00000014311
GO:BP	regulation of T cell activation via T cell receptor contact with antigen bound to MHC molecule on antigen presenting cell	GO:2001188	0.14509	0.838363	4	181	1	17810	ENSRNOG00000049491
GO:BP	glycine transport	GO:0015816	0.14509	0.838363	8	91	1	17810	ENSRNOG00000014311
GO:BP	axonogenesis	GO:0007409	0.146392	0.834483	365	2	1	17810	ENSRNOG00000006231
GO:BP	regulation of transcription regulatory region DNA binding	GO:2000677	0.146596	0.833877	41	139	2	17810	ENSRNOG00000016392,ENSRNOG00000004517
GO:BP	defense response to virus	GO:0051607	0.147145	0.832254	194	70	3	17810	ENSRNOG00000012881,ENSRNOG00000007437,ENSRNOG00000030187
GO:BP	defense response to symbiont	GO:0140546	0.147145	0.832254	194	70	3	17810	ENSRNOG00000012881,ENSRNOG00000007437,ENSRNOG00000030187
GO:BP	positive regulation of focal adhesion assembly	GO:0051894	0.147145	0.832254	24	31	1	17810	ENSRNOG00000023226
GO:BP	positive regulation of locomotion	GO:0040017	0.147644	0.830785	475	199	10	17810	ENSRNOG00000000853,ENSRNOG00000006715,ENSRNOG00000003715,ENSRNOG00000000239,ENSRNOG00000004517,ENSRNOG00000007159,ENSRNOG00000021294,ENSRNOG00000007089,ENSRNOG00000050735,ENSRNOG00000010645
GO:BP	oligosaccharide metabolic process	GO:0009311	0.147644	0.830785	34	22	1	17810	ENSRNOG00000052219
GO:BP	terpenoid transport	GO:0046865	0.147719	0.830562	4	187	1	17810	ENSRNOG00000015518
GO:BP	isoprenoid transport	GO:0046864	0.147719	0.830562	4	187	1	17810	ENSRNOG00000015518
GO:BP	positive regulation of cytoskeleton organization	GO:0051495	0.147719	0.830562	186	31	2	17810	ENSRNOG00000008994,ENSRNOG00000023226
GO:BP	sno(s)RNA 3'-end processing	GO:0031126	0.147823	0.830257	8	94	1	17810	ENSRNOG00000019229
GO:BP	metanephric epithelium development	GO:0072207	0.14784	0.830208	26	29	1	17810	ENSRNOG00000003807
GO:BP	leucine metabolic process	GO:0006551	0.14784	0.830208	4	188	1	17810	ENSRNOG00000015514
GO:BP	cellular response to prostaglandin D stimulus	GO:0071799	0.148086	0.829485	4	189	1	17810	ENSRNOG00000058645
GO:BP	response to prostaglandin D	GO:0071798	0.148086	0.829485	4	189	1	17810	ENSRNOG00000058645
GO:BP	bud outgrowth involved in lung branching	GO:0060447	0.148086	0.829485	4	189	1	17810	ENSRNOG00000058645
GO:BP	regulation of macrophage migration	GO:1905521	0.148218	0.8291	36	161	2	17810	ENSRNOG00000007159,ENSRNOG00000021294
GO:BP	mitochondrial respiratory chain complex III assembly	GO:0034551	0.148523	0.828206	9	85	1	17810	ENSRNOG00000026982
GO:BP	membrane organization	GO:0061024	0.148523	0.828206	670	51	5	17810	ENSRNOG00000000853,ENSRNOG00000023226,ENSRNOG00000024159,ENSRNOG00000012062,ENSRNOG00000049422
GO:BP	respiratory chain complex III assembly	GO:0017062	0.148523	0.828206	9	85	1	17810	ENSRNOG00000026982
GO:BP	circulatory system process	GO:0003013	0.148523	0.828206	379	2	1	17810	ENSRNOG00000006231
GO:BP	negative regulation of protein ubiquitination	GO:0031397	0.148844	0.827269	64	12	1	17810	ENSRNOG00000004107
GO:BP	microtubule-based transport	GO:0099111	0.14939	0.825678	154	5	1	17810	ENSRNOG00000011093
GO:BP	epithelial tube branching involved in lung morphogenesis	GO:0060441	0.149553	0.825204	31	189	2	17810	ENSRNOG00000050697,ENSRNOG00000058645
GO:BP	negative regulation of defense response to virus	GO:0050687	0.149947	0.824062	21	37	1	17810	ENSRNOG00000012881
GO:BP	nitric oxide biosynthetic process	GO:0006809	0.150041	0.823791	52	15	1	17810	ENSRNOG00000000853
GO:BP	cytochrome complex assembly	GO:0017004	0.150041	0.823791	33	178	2	17810	ENSRNOG00000026982,ENSRNOG00000013014
GO:BP	plasma membrane bounded cell projection organization	GO:0120036	0.150041	0.823791	1254	5	2	17810	ENSRNOG00000006231,ENSRNOG00000011093
GO:BP	regulation of myeloid cell apoptotic process	GO:0033032	0.150183	0.823379	23	34	1	17810	ENSRNOG00000024159
GO:BP	regulation of macrophage fusion	GO:0034239	0.150221	0.823269	4	195	1	17810	ENSRNOG00000020845
GO:BP	catechol-containing compound catabolic process	GO:0019614	0.150649	0.822034	7	114	1	17810	ENSRNOG00000001889
GO:BP	response to fungus	GO:0009620	0.150649	0.822034	44	18	1	17810	ENSRNOG00000016257
GO:BP	catecholamine catabolic process	GO:0042424	0.150649	0.822034	7	114	1	17810	ENSRNOG00000001889
GO:BP	negative regulation of heterochromatin organization	GO:0120262	0.150649	0.822034	5	159	1	17810	ENSRNOG00000015411
GO:BP	neurotransmitter catabolic process	GO:0042135	0.150649	0.822034	7	114	1	17810	ENSRNOG00000001889
GO:BP	positive T cell selection	GO:0043368	0.150649	0.822034	29	205	2	17810	ENSRNOG00000047854,ENSRNOG00000047864
GO:BP	negative regulation of triglyceride metabolic process	GO:0090209	0.150649	0.822034	5	159	1	17810	ENSRNOG00000015411
GO:BP	phenol-containing compound catabolic process	GO:0019336	0.150649	0.822034	7	114	1	17810	ENSRNOG00000001889
GO:BP	positive regulation of cellular amine metabolic process	GO:0033240	0.150649	0.822034	7	114	1	17810	ENSRNOG00000001889
GO:BP	negative regulation of chromatin assembly or disassembly	GO:0045798	0.150649	0.822034	5	159	1	17810	ENSRNOG00000015411
GO:BP	regulation of cytoskeleton organization	GO:0051493	0.150649	0.822034	453	31	3	17810	ENSRNOG00000008994,ENSRNOG00000016257,ENSRNOG00000023226
GO:BP	regulation of protein targeting	GO:1903533	0.150649	0.822034	42	141	2	17810	ENSRNOG00000043114,ENSRNOG00000007159
GO:BP	positive regulation of actin filament polymerization	GO:0030838	0.150649	0.822034	82	170	3	17810	ENSRNOG00000008994,ENSRNOG00000000991,ENSRNOG00000010184
GO:BP	negative regulation of heterochromatin assembly	GO:0031452	0.150649	0.822034	5	159	1	17810	ENSRNOG00000015411
GO:BP	cytidine to uridine editing	GO:0016554	0.150649	0.822034	5	159	1	17810	ENSRNOG00000015411
GO:BP	negative regulation of cellular protein catabolic process	GO:1903363	0.15065	0.82203	67	12	1	17810	ENSRNOG00000004107
GO:BP	axon development	GO:0061564	0.15065	0.82203	399	2	1	17810	ENSRNOG00000006231
GO:BP	hormone catabolic process	GO:0042447	0.15065	0.82203	8	100	1	17810	ENSRNOG00000043451
GO:BP	negative regulation of skeletal muscle cell differentiation	GO:2001015	0.15065	0.82203	5	161	1	17810	ENSRNOG00000021294
GO:BP	cell projection organization	GO:0030030	0.15065	0.82203	1273	5	2	17810	ENSRNOG00000006231,ENSRNOG00000011093
GO:BP	dephosphorylation	GO:0016311	0.15065	0.82203	400	2	1	17810	ENSRNOG00000006231
GO:BP	positive regulation of defense response	GO:0031349	0.15065	0.82203	200	70	3	17810	ENSRNOG00000024159,ENSRNOG00000049422,ENSRNOG00000030187
GO:BP	skeletal muscle atrophy	GO:0014732	0.15065	0.82203	5	161	1	17810	ENSRNOG00000021294
GO:BP	establishment of protein localization to organelle	GO:0072594	0.15065	0.82203	321	107	5	17810	ENSRNOG00000048613,ENSRNOG00000043114,ENSRNOG00000030187,ENSRNOG00000006345,ENSRNOG00000000521
GO:BP	metanephros morphogenesis	GO:0003338	0.151061	0.820849	28	29	1	17810	ENSRNOG00000003807
GO:BP	inositol trisphosphate biosynthetic process	GO:0032959	0.151061	0.820849	6	135	1	17810	ENSRNOG00000019270
GO:BP	positive regulation of mast cell activation	GO:0033005	0.151621	0.819242	24	34	1	17810	ENSRNOG00000024159
GO:BP	maintenance of location	GO:0051235	0.152077	0.817935	276	22	2	17810	ENSRNOG00000052393,ENSRNOG00000052219
GO:BP	aromatic amino acid transport	GO:0015801	0.152077	0.817935	9	91	1	17810	ENSRNOG00000014311
GO:BP	positive regulation of response to stimulus	GO:0048584	0.152274	0.817375	1791	70	12	17810	ENSRNOG00000032844,ENSRNOG00000004107,ENSRNOG00000000853,ENSRNOG00000006715,ENSRNOG00000024159,ENSRNOG00000027028,ENSRNOG00000049422,ENSRNOG00000011821,ENSRNOG00000003546,ENSRNOG00000003870,ENSRNOG00000001425,ENSRNOG00000030187
GO:BP	positive regulation of chemokine production	GO:0032722	0.152274	0.817375	55	15	1	17810	ENSRNOG00000000853
GO:BP	smooth muscle cell migration	GO:0014909	0.152274	0.817375	55	15	1	17810	ENSRNOG00000000853
GO:BP	nitric oxide metabolic process	GO:0046209	0.152274	0.817375	55	15	1	17810	ENSRNOG00000000853
GO:BP	cellular response to ethanol	GO:0071361	0.154184	0.811961	9	93	1	17810	ENSRNOG00000000239
GO:BP	positive regulation of lipopolysaccharide-mediated signaling pathway	GO:0031666	0.154184	0.811961	7	120	1	17810	ENSRNOG00000000137
GO:BP	positive regulation of cell-substrate junction organization	GO:0150117	0.154184	0.811961	27	31	1	17810	ENSRNOG00000023226
GO:BP	positive regulation of type I interferon-mediated signaling pathway	GO:0060340	0.154184	0.811961	12	70	1	17810	ENSRNOG00000030187
GO:BP	uterus development	GO:0060065	0.154184	0.811961	29	29	1	17810	ENSRNOG00000003807
GO:BP	reactive nitrogen species metabolic process	GO:2001057	0.154184	0.811961	56	15	1	17810	ENSRNOG00000000853
GO:BP	positive regulation of secretion	GO:0051047	0.154616	0.810745	247	187	6	17810	ENSRNOG00000024159,ENSRNOG00000043451,ENSRNOG00000019440,ENSRNOG00000004517,ENSRNOG00000013014,ENSRNOG00000015518
GO:BP	maternal process involved in parturition	GO:0060137	0.154634	0.810696	6	141	1	17810	ENSRNOG00000007159
GO:BP	regulation of apoptotic cell clearance	GO:2000425	0.154634	0.810696	6	141	1	17810	ENSRNOG00000007159
GO:BP	positive regulation of interleukin-4 production	GO:0032753	0.154634	0.810696	25	34	1	17810	ENSRNOG00000024159
GO:BP	positive regulation of NMDA glutamate receptor activity	GO:1904783	0.154634	0.810696	6	141	1	17810	ENSRNOG00000007159
GO:BP	regulation of system process	GO:0044057	0.154634	0.810696	422	2	1	17810	ENSRNOG00000006231
GO:BP	negative regulation of phosphate metabolic process	GO:0045936	0.154634	0.810696	422	2	1	17810	ENSRNOG00000006231
GO:BP	hematopoietic or lymphoid organ development	GO:0048534	0.154634	0.810696	821	43	5	17810	ENSRNOG00000032844,ENSRNOG00000006715,ENSRNOG00000024159,ENSRNOG00000012881,ENSRNOG00000014653
GO:BP	negative regulation of phosphorus metabolic process	GO:0010563	0.154634	0.810696	422	2	1	17810	ENSRNOG00000006231
GO:BP	response to UV	GO:0009411	0.154777	0.810294	134	107	3	17810	ENSRNOG00000027990,ENSRNOG00000010208,ENSRNOG00000000521
GO:BP	response to axon injury	GO:0048678	0.154777	0.810294	57	15	1	17810	ENSRNOG00000000853
GO:BP	protein targeting	GO:0006605	0.155499	0.808272	207	30	2	17810	ENSRNOG00000048613,ENSRNOG00000043114
GO:BP	cellular component assembly	GO:0022607	0.155499	0.808272	2329	21	6	17810	ENSRNOG00000006231,ENSRNOG00000032844,ENSRNOG00000008994,ENSRNOG00000000853,ENSRNOG00000016257,ENSRNOG00000052393
GO:BP	cellular response to lipopolysaccharide	GO:0071222	0.156405	0.805751	175	200	5	17810	ENSRNOG00000017869,ENSRNOG00000000137,ENSRNOG00000007159,ENSRNOG00000017819,ENSRNOG00000037563
GO:BP	cell surface receptor signaling pathway involved in cell-cell signaling	GO:1905114	0.156405	0.805751	430	2	1	17810	ENSRNOG00000006231
GO:BP	response to amyloid-beta	GO:1904645	0.156405	0.805751	38	164	2	17810	ENSRNOG00000004517,ENSRNOG00000007089
GO:BP	regulation of protein glycosylation	GO:0060049	0.157028	0.804023	9	97	1	17810	ENSRNOG00000019926
GO:BP	protein-containing complex localization	GO:0031503	0.157528	0.802641	175	5	1	17810	ENSRNOG00000011093
GO:BP	germinal center B cell differentiation	GO:0002314	0.157963	0.801444	8	110	1	17810	ENSRNOG00000017869
GO:BP	positive regulation of myeloid leukocyte differentiation	GO:0002763	0.158277	0.800581	52	17	1	17810	ENSRNOG00000006715
GO:BP	response to molecule of bacterial origin	GO:0002237	0.158337	0.800417	294	200	7	17810	ENSRNOG00000007437,ENSRNOG00000017869,ENSRNOG00000001889,ENSRNOG00000000137,ENSRNOG00000007159,ENSRNOG00000017819,ENSRNOG00000037563
GO:BP	macromolecule biosynthetic process	GO:0009059	0.15835	0.800383	4436	169	52	17810	ENSRNOG00000002070,ENSRNOG00000042233,ENSRNOG00000004107,ENSRNOG00000048109,ENSRNOG00000016411,ENSRNOG00000007437,ENSRNOG00000048456,ENSRNOG00000000505,ENSRNOG00000018774,ENSRNOG00000028690,ENSRNOG00000014179,ENSRNOG00000003870,ENSRNOG00000060449,ENSRNOG00000030187,ENSRNOG00000013874,ENSRNOG00000028505,ENSRNOG00000043348,ENSRNOG00000028939,ENSRNOG00000008140,ENSRNOG00000019926,ENSRNOG00000043451,…
GO:BP	plasma membrane bounded cell projection assembly	GO:0120031	0.15835	0.800383	439	2	1	17810	ENSRNOG00000006231
GO:BP	negative regulation of protein modification by small protein conjugation or removal	GO:1903321	0.15836	0.800354	74	12	1	17810	ENSRNOG00000004107
GO:BP	regulation of carbohydrate catabolic process	GO:0043470	0.159338	0.79768	42	151	2	17810	ENSRNOG00000004517,ENSRNOG00000000827
GO:BP	cellular response to testosterone stimulus	GO:0071394	0.159338	0.79768	9	100	1	17810	ENSRNOG00000043451
GO:BP	UMP metabolic process	GO:0046049	0.159338	0.79768	12	75	1	17810	ENSRNOG00000001797
GO:BP	pyrimidine nucleoside monophosphate biosynthetic process	GO:0009130	0.159338	0.79768	12	75	1	17810	ENSRNOG00000001797
GO:BP	lactation	GO:0007595	0.159338	0.79768	48	132	2	17810	ENSRNOG00000001797,ENSRNOG00000002693
GO:BP	positive regulation of multicellular organismal process	GO:0051240	0.159338	0.79768	1222	70	9	17810	ENSRNOG00000032844,ENSRNOG00000000853,ENSRNOG00000006715,ENSRNOG00000024159,ENSRNOG00000007437,ENSRNOG00000049422,ENSRNOG00000003546,ENSRNOG00000003715,ENSRNOG00000030187
GO:BP	oligopeptide transport	GO:0006857	0.159338	0.79768	15	60	1	17810	ENSRNOG00000007743
GO:BP	regulation of calcium ion import	GO:0090279	0.159379	0.797568	32	199	2	17810	ENSRNOG00000007159,ENSRNOG00000010645
GO:BP	myeloid leukocyte differentiation	GO:0002573	0.160343	0.79495	188	34	2	17810	ENSRNOG00000006715,ENSRNOG00000024159
GO:BP	cell projection assembly	GO:0030031	0.160343	0.79495	450	2	1	17810	ENSRNOG00000006231
GO:BP	positive regulation of fatty acid oxidation	GO:0046321	0.161086	0.792943	15	61	1	17810	ENSRNOG00000003870
GO:BP	regulation of protein-containing complex assembly	GO:0043254	0.161534	0.791735	360	18	2	17810	ENSRNOG00000008994,ENSRNOG00000016257
GO:BP	regulation of protein localization to cell surface	GO:2000008	0.161592	0.791579	33	195	2	17810	ENSRNOG00000024159,ENSRNOG00000020845
GO:BP	response to dexamethasone	GO:0071548	0.161931	0.790669	40	161	2	17810	ENSRNOG00000007159,ENSRNOG00000021294
GO:BP	cellular response to cytokine stimulus	GO:0071345	0.161931	0.790669	680	70	6	17810	ENSRNOG00000000853,ENSRNOG00000006715,ENSRNOG00000024159,ENSRNOG00000007437,ENSRNOG00000001425,ENSRNOG00000030187
GO:BP	stabilization of membrane potential	GO:0030322	0.162313	0.789648	8	116	1	17810	ENSRNOG00000019440
GO:BP	ERK1 and ERK2 cascade	GO:0070371	0.162313	0.789648	253	141	5	17810	ENSRNOG00000006715,ENSRNOG00000000239,ENSRNOG00000019270,ENSRNOG00000004517,ENSRNOG00000007159
GO:BP	dopaminergic neuron differentiation	GO:0071542	0.162313	0.789648	32	29	1	17810	ENSRNOG00000003807
GO:BP	intracellular sterol transport	GO:0032366	0.163397	0.786756	20	47	1	17810	ENSRNOG00000012062
GO:BP	positive regulation of cell junction assembly	GO:1901890	0.163397	0.786756	94	69	2	17810	ENSRNOG00000023226,ENSRNOG00000003715
GO:BP	sno(s)RNA processing	GO:0043144	0.163397	0.786756	10	94	1	17810	ENSRNOG00000019229
GO:BP	lymphocyte chemotaxis	GO:0048247	0.163397	0.786756	46	141	2	17810	ENSRNOG00000000239,ENSRNOG00000007159
GO:BP	intracellular cholesterol transport	GO:0032367	0.163397	0.786756	20	47	1	17810	ENSRNOG00000012062
GO:BP	lysosomal lumen acidification	GO:0007042	0.16355	0.786351	9	105	1	17810	ENSRNOG00000007164
GO:BP	branched-chain amino acid biosynthetic process	GO:0009082	0.16355	0.786351	5	188	1	17810	ENSRNOG00000015514
GO:BP	regulation of inositol phosphate biosynthetic process	GO:0010919	0.16355	0.786351	7	135	1	17810	ENSRNOG00000019270
GO:BP	locomotion involved in locomotory behavior	GO:0031987	0.16355	0.786351	9	105	1	17810	ENSRNOG00000007164
GO:BP	posttranslational protein targeting to membrane, translocation	GO:0031204	0.16355	0.786351	11	86	1	17810	ENSRNOG00000006345
GO:BP	peripheral nervous system axon regeneration	GO:0014012	0.163612	0.786185	5	189	1	17810	ENSRNOG00000058645
GO:BP	regulation of stem cell population maintenance	GO:2000036	0.163828	0.785612	33	29	1	17810	ENSRNOG00000003807
GO:BP	connective tissue replacement	GO:0097709	0.163828	0.785612	9	106	1	17810	ENSRNOG00000010208
GO:BP	cytidine deamination	GO:0009972	0.163828	0.785612	6	159	1	17810	ENSRNOG00000015411
GO:BP	cellular protein localization	GO:0034613	0.163828	0.785612	1422	43	7	17810	ENSRNOG00000011093,ENSRNOG00000048613,ENSRNOG00000043114,ENSRNOG00000023226,ENSRNOG00000024159,ENSRNOG00000027028,ENSRNOG00000014653
GO:BP	cytidine catabolic process	GO:0006216	0.163828	0.785612	6	159	1	17810	ENSRNOG00000015411
GO:BP	myeloid cell apoptotic process	GO:0033028	0.163828	0.785612	28	34	1	17810	ENSRNOG00000024159
GO:BP	cytidine metabolic process	GO:0046087	0.163828	0.785612	6	159	1	17810	ENSRNOG00000015411
GO:BP	DNA damage response, signal transduction by p53 class mediator resulting in cell cycle arrest	GO:0006977	0.164709	0.783284	9	107	1	17810	ENSRNOG00000000521
GO:BP	nucleobase biosynthetic process	GO:0046112	0.164709	0.783284	13	75	1	17810	ENSRNOG00000001797
GO:BP	stimulatory C-type lectin receptor signaling pathway	GO:0002223	0.164709	0.783284	5	195	1	17810	ENSRNOG00000020845
GO:BP	cellular response to bacterial lipopeptide	GO:0071221	0.164709	0.783284	5	194	1	17810	ENSRNOG00000017819
GO:BP	cell morphogenesis involved in neuron differentiation	GO:0048667	0.164709	0.783284	481	2	1	17810	ENSRNOG00000006231
GO:BP	response to bacterial lipopeptide	GO:0070339	0.164709	0.783284	5	194	1	17810	ENSRNOG00000017819
GO:BP	response to lectin	GO:1990840	0.164709	0.783284	5	195	1	17810	ENSRNOG00000020845
GO:BP	striated muscle atrophy	GO:0014891	0.164709	0.783284	6	161	1	17810	ENSRNOG00000021294
GO:BP	pyrimidine ribonucleoside monophosphate metabolic process	GO:0009173	0.164709	0.783284	13	75	1	17810	ENSRNOG00000001797
GO:BP	macrophage fusion	GO:0034238	0.164709	0.783284	5	195	1	17810	ENSRNOG00000020845
GO:BP	regulation of cell cycle G1/S phase transition	GO:1902806	0.164709	0.783284	107	141	3	17810	ENSRNOG00000000853,ENSRNOG00000000521,ENSRNOG00000007159
GO:BP	cellular response to bacterial lipoprotein	GO:0071220	0.164709	0.783284	5	194	1	17810	ENSRNOG00000017819
GO:BP	negative regulation of neuroinflammatory response	GO:0150079	0.164709	0.783284	7	139	1	17810	ENSRNOG00000004517
GO:BP	pyrimidine nucleobase metabolic process	GO:0006206	0.164709	0.783284	13	75	1	17810	ENSRNOG00000001797
GO:BP	cellular response to lectin	GO:1990858	0.164709	0.783284	5	195	1	17810	ENSRNOG00000020845
GO:BP	regulation of skeletal muscle tissue growth	GO:0048631	0.164709	0.783284	6	161	1	17810	ENSRNOG00000021294
GO:BP	astrocyte cell migration	GO:0043615	0.165591	0.780962	7	141	1	17810	ENSRNOG00000007159
GO:BP	regulation of glucose import	GO:0046324	0.165591	0.780962	48	139	2	17810	ENSRNOG00000003870,ENSRNOG00000004517
GO:BP	regulation of osteoclast differentiation	GO:0045670	0.165591	0.780962	58	17	1	17810	ENSRNOG00000006715
GO:BP	negative regulation of glial cell apoptotic process	GO:0034351	0.165591	0.780962	7	141	1	17810	ENSRNOG00000007159
GO:BP	Wnt signaling pathway, planar cell polarity pathway	GO:0060071	0.165591	0.780962	34	29	1	17810	ENSRNOG00000003807
GO:BP	cellular macromolecule localization	GO:0070727	0.165772	0.780488	1434	43	7	17810	ENSRNOG00000011093,ENSRNOG00000048613,ENSRNOG00000043114,ENSRNOG00000023226,ENSRNOG00000024159,ENSRNOG00000027028,ENSRNOG00000014653
GO:BP	myoblast differentiation	GO:0045445	0.166023	0.779833	74	206	3	17810	ENSRNOG00000004517,ENSRNOG00000021294,ENSRNOG00000008609
GO:BP	regulation of cytokine production involved in inflammatory response	GO:1900015	0.166023	0.779833	43	156	2	17810	ENSRNOG00000028566,ENSRNOG00000018390
GO:BP	cytokine production involved in inflammatory response	GO:0002534	0.166023	0.779833	43	156	2	17810	ENSRNOG00000028566,ENSRNOG00000018390
GO:BP	cellular response to molecule of bacterial origin	GO:0071219	0.166387	0.778882	182	200	5	17810	ENSRNOG00000017869,ENSRNOG00000000137,ENSRNOG00000007159,ENSRNOG00000017819,ENSRNOG00000037563
GO:BP	positive regulation of response to biotic stimulus	GO:0002833	0.166387	0.778882	130	195	4	17810	ENSRNOG00000030187,ENSRNOG00000000137,ENSRNOG00000013014,ENSRNOG00000020845
GO:BP	alanine transport	GO:0032328	0.166472	0.778658	11	91	1	17810	ENSRNOG00000014311
GO:BP	regulation of muscle adaptation	GO:0043502	0.166671	0.77814	67	15	1	17810	ENSRNOG00000000853
GO:BP	cellular response to radiation	GO:0071478	0.166671	0.77814	143	107	3	17810	ENSRNOG00000027990,ENSRNOG00000010208,ENSRNOG00000000521
GO:BP	immunoglobulin mediated immune response	GO:0016064	0.166671	0.77814	200	127	4	17810	ENSRNOG00000024159,ENSRNOG00000049422,ENSRNOG00000056209,ENSRNOG00000047854
GO:BP	protein localization to lysosome	GO:0061462	0.167258	0.776612	41	165	2	17810	ENSRNOG00000027028,ENSRNOG00000019281
GO:BP	negative regulation of G1/S transition of mitotic cell cycle	GO:2000134	0.167461	0.776086	48	141	2	17810	ENSRNOG00000000521,ENSRNOG00000007159
GO:BP	positive regulation of mitotic cell cycle phase transition	GO:1901992	0.167921	0.774894	68	15	1	17810	ENSRNOG00000000853
GO:BP	regulation of mast cell degranulation	GO:0043304	0.167921	0.774894	30	34	1	17810	ENSRNOG00000024159
GO:BP	positive regulation of leukocyte degranulation	GO:0043302	0.167921	0.774894	30	34	1	17810	ENSRNOG00000024159
GO:BP	positive regulation of T cell proliferation	GO:0042102	0.167921	0.774894	85	181	3	17810	ENSRNOG00000000853,ENSRNOG00000004517,ENSRNOG00000049491
GO:BP	B cell mediated immunity	GO:0019724	0.167957	0.774803	201	127	4	17810	ENSRNOG00000024159,ENSRNOG00000049422,ENSRNOG00000056209,ENSRNOG00000047854
GO:BP	regulation of sulfur metabolic process	GO:0042762	0.168558	0.773251	9	114	1	17810	ENSRNOG00000001889
GO:BP	regulation of renal sodium excretion	GO:0035813	0.168558	0.773251	9	114	1	17810	ENSRNOG00000001889
GO:BP	sno(s)RNA metabolic process	GO:0016074	0.168966	0.772201	11	94	1	17810	ENSRNOG00000019229
GO:BP	satellite cell activation involved in skeletal muscle regeneration	GO:0014901	0.168966	0.772201	5	206	1	17810	ENSRNOG00000008609
GO:BP	posttranslational protein targeting to endoplasmic reticulum membrane	GO:0006620	0.168966	0.772201	12	86	1	17810	ENSRNOG00000006345
GO:BP	positive regulation of skeletal muscle tissue regeneration	GO:0043415	0.168966	0.772201	5	206	1	17810	ENSRNOG00000008609
GO:BP	vocalization behavior	GO:0071625	0.168966	0.772201	15	69	1	17810	ENSRNOG00000003715
GO:BP	lymphocyte mediated immunity	GO:0002449	0.170403	0.768524	306	51	3	17810	ENSRNOG00000032844,ENSRNOG00000024159,ENSRNOG00000049422
GO:BP	saliva secretion	GO:0046541	0.170403	0.768524	9	116	1	17810	ENSRNOG00000019440
GO:BP	regulation of interleukin-4 production	GO:0032673	0.170686	0.767803	31	34	1	17810	ENSRNOG00000024159
GO:BP	neuron projection morphogenesis	GO:0048812	0.170686	0.767803	521	2	1	17810	ENSRNOG00000006231
GO:BP	GTP biosynthetic process	GO:0006183	0.170686	0.767803	8	132	1	17810	ENSRNOG00000002693
GO:BP	interleukin-4 production	GO:0032633	0.170686	0.767803	31	34	1	17810	ENSRNOG00000024159
GO:BP	negative regulation of cell cycle G1/S phase transition	GO:1902807	0.170686	0.767803	49	141	2	17810	ENSRNOG00000000521,ENSRNOG00000007159
GO:BP	regulation of platelet activation	GO:0010543	0.170686	0.767803	31	34	1	17810	ENSRNOG00000024159
GO:BP	UTP biosynthetic process	GO:0006228	0.170686	0.767803	8	132	1	17810	ENSRNOG00000002693
GO:BP	immune system development	GO:0002520	0.170686	0.767803	872	43	5	17810	ENSRNOG00000032844,ENSRNOG00000006715,ENSRNOG00000024159,ENSRNOG00000012881,ENSRNOG00000014653
GO:BP	response to testosterone	GO:0033574	0.170686	0.767803	43	161	2	17810	ENSRNOG00000043451,ENSRNOG00000021294
GO:BP	cellular response to UV-A	GO:0071492	0.171032	0.766923	10	106	1	17810	ENSRNOG00000010208
GO:BP	regulation of NAD(P)H oxidase activity	GO:0033860	0.172097	0.764226	6	178	1	17810	ENSRNOG00000013014
GO:BP	positive regulation of toll-like receptor 2 signaling pathway	GO:0034137	0.172097	0.764226	6	178	1	17810	ENSRNOG00000013014
GO:BP	response to aldosterone	GO:1904044	0.172097	0.764226	6	178	1	17810	ENSRNOG00000013014
GO:BP	metanephric nephron development	GO:0072210	0.172152	0.764089	37	29	1	17810	ENSRNOG00000003807
GO:BP	plasma membrane bounded cell projection morphogenesis	GO:0120039	0.173443	0.760844	534	2	1	17810	ENSRNOG00000006231
GO:BP	regulation of mast cell activation involved in immune response	GO:0033006	0.174061	0.759299	32	34	1	17810	ENSRNOG00000024159
GO:BP	cell projection morphogenesis	GO:0048858	0.174061	0.759299	537	2	1	17810	ENSRNOG00000006231
GO:BP	regulation of muscle hypertrophy	GO:0014743	0.175699	0.755231	44	161	2	17810	ENSRNOG00000004517,ENSRNOG00000021294
GO:BP	regulation of establishment of planar polarity	GO:0090175	0.175804	0.754971	38	29	1	17810	ENSRNOG00000003807
GO:BP	DNA deamination	GO:0045006	0.175815	0.754943	7	159	1	17810	ENSRNOG00000015411
GO:BP	cellular response to insulin stimulus	GO:0032869	0.175815	0.754943	163	161	4	17810	ENSRNOG00000001425,ENSRNOG00000007159,ENSRNOG00000015411,ENSRNOG00000021294
GO:BP	vascular associated smooth muscle cell apoptotic process	GO:1905288	0.175815	0.754943	8	139	1	17810	ENSRNOG00000004517
GO:BP	regulation of vascular associated smooth muscle cell apoptotic process	GO:1905459	0.175815	0.754943	8	139	1	17810	ENSRNOG00000004517
GO:BP	cellular hormone metabolic process	GO:0034754	0.175815	0.754943	85	187	3	17810	ENSRNOG00000043451,ENSRNOG00000001889,ENSRNOG00000015518
GO:BP	negative regulation of smooth muscle cell apoptotic process	GO:0034392	0.175815	0.754943	8	139	1	17810	ENSRNOG00000004517
GO:BP	regulation of chemokine production	GO:0032642	0.175815	0.754943	74	15	1	17810	ENSRNOG00000000853
GO:BP	secretion by tissue	GO:0032941	0.175815	0.754943	40	178	2	17810	ENSRNOG00000019440,ENSRNOG00000013014
GO:BP	cellular macromolecule biosynthetic process	GO:0034645	0.175815	0.754943	4401	169	51	17810	ENSRNOG00000002070,ENSRNOG00000042233,ENSRNOG00000004107,ENSRNOG00000048109,ENSRNOG00000016411,ENSRNOG00000007437,ENSRNOG00000048456,ENSRNOG00000000505,ENSRNOG00000018774,ENSRNOG00000028690,ENSRNOG00000014179,ENSRNOG00000003870,ENSRNOG00000060449,ENSRNOG00000030187,ENSRNOG00000013874,ENSRNOG00000028505,ENSRNOG00000043348,ENSRNOG00000028939,ENSRNOG00000008140,ENSRNOG00000019926,ENSRNOG00000043451,…
GO:BP	ribosomal small subunit biogenesis	GO:0042274	0.175815	0.754943	79	202	3	17810	ENSRNOG00000018774,ENSRNOG00000024603,ENSRNOG00000019578
GO:BP	cellular response to starvation	GO:0009267	0.175815	0.754943	140	114	3	17810	ENSRNOG00000003807,ENSRNOG00000000521,ENSRNOG00000001889
GO:BP	protein localization to membrane	GO:0072657	0.175815	0.754943	473	34	3	17810	ENSRNOG00000011093,ENSRNOG00000023226,ENSRNOG00000024159
GO:BP	negative regulation of lipoprotein lipase activity	GO:0051005	0.175815	0.754943	6	184	1	17810	ENSRNOG00000007545
GO:BP	membrane assembly	GO:0071709	0.175815	0.754943	36	31	1	17810	ENSRNOG00000023226
GO:BP	negative regulation of type I interferon-mediated signaling pathway	GO:0060339	0.176099	0.754243	16	70	1	17810	ENSRNOG00000030187
GO:BP	neutrophil activation	GO:0042119	0.176119	0.754193	33	34	1	17810	ENSRNOG00000024159
GO:BP	endocytosis	GO:0006897	0.176119	0.754193	520	51	4	17810	ENSRNOG00000000853,ENSRNOG00000019776,ENSRNOG00000024159,ENSRNOG00000049422
GO:BP	chemokine production	GO:0032602	0.176157	0.754099	75	15	1	17810	ENSRNOG00000000853
GO:BP	cell part morphogenesis	GO:0032990	0.176157	0.754099	556	2	1	17810	ENSRNOG00000006231
GO:BP	epithelial cell differentiation	GO:0030855	0.176157	0.754099	555	2	1	17810	ENSRNOG00000006231
GO:BP	sphingomyelin catabolic process	GO:0006685	0.176157	0.754099	9	125	1	17810	ENSRNOG00000000815
GO:BP	valine metabolic process	GO:0006573	0.176652	0.752881	6	188	1	17810	ENSRNOG00000015514
GO:BP	S-adenosylmethionine metabolic process	GO:0046500	0.176682	0.752806	10	114	1	17810	ENSRNOG00000001889
GO:BP	regulation of cellular amino acid metabolic process	GO:0006521	0.176682	0.752806	10	114	1	17810	ENSRNOG00000001889
GO:BP	adaptive immune response based on somatic recombination of immune receptors built from immunoglobulin superfamily domains	GO:0002460	0.176682	0.752806	317	51	3	17810	ENSRNOG00000032844,ENSRNOG00000024159,ENSRNOG00000049422
GO:BP	short-term memory	GO:0007614	0.176682	0.752806	10	114	1	17810	ENSRNOG00000001889
GO:BP	mesenchymal-epithelial cell signaling	GO:0060638	0.176682	0.752806	6	189	1	17810	ENSRNOG00000058645
GO:BP	negative regulation of catalytic activity	GO:0043086	0.176682	0.752806	613	12	2	17810	ENSRNOG00000006231,ENSRNOG00000004107
GO:BP	homocysteine metabolic process	GO:0050667	0.176682	0.752806	10	114	1	17810	ENSRNOG00000001889
GO:BP	regulation of response to biotic stimulus	GO:0002831	0.176682	0.752806	255	195	6	17810	ENSRNOG00000006715,ENSRNOG00000012881,ENSRNOG00000030187,ENSRNOG00000000137,ENSRNOG00000013014,ENSRNOG00000020845
GO:BP	macrophage activation	GO:0042116	0.176682	0.752806	76	15	1	17810	ENSRNOG00000000853
GO:BP	positive regulation of substrate adhesion-dependent cell spreading	GO:1900026	0.176984	0.752067	37	31	1	17810	ENSRNOG00000023226
GO:BP	regulation of granulocyte chemotaxis	GO:0071622	0.176984	0.752067	45	161	2	17810	ENSRNOG00000007159,ENSRNOG00000021294
GO:BP	negative regulation of G2/M transition of mitotic cell cycle	GO:0010972	0.176984	0.752067	48	151	2	17810	ENSRNOG00000000521,ENSRNOG00000000827
GO:BP	cell junction organization	GO:0034330	0.177644	0.750448	569	2	1	17810	ENSRNOG00000006231
GO:BP	regulation of bone mineralization	GO:0030500	0.177644	0.750448	68	17	1	17810	ENSRNOG00000006715
GO:BP	lipid localization	GO:0010876	0.177644	0.750448	346	47	3	17810	ENSRNOG00000052393,ENSRNOG00000052219,ENSRNOG00000012062
GO:BP	cellular biosynthetic process	GO:0044249	0.177644	0.750448	5220	178	62	17810	ENSRNOG00000002070,ENSRNOG00000042233,ENSRNOG00000014702,ENSRNOG00000004107,ENSRNOG00000000853,ENSRNOG00000048109,ENSRNOG00000016411,ENSRNOG00000007437,ENSRNOG00000048456,ENSRNOG00000000505,ENSRNOG00000018774,ENSRNOG00000028690,ENSRNOG00000014179,ENSRNOG00000003870,ENSRNOG00000060449,ENSRNOG00000030187,ENSRNOG00000013874,ENSRNOG00000001797,ENSRNOG00000028505,ENSRNOG00000043348,ENSRNOG00000028939,…
GO:BP	rRNA processing	GO:0006364	0.178117	0.749294	188	202	5	17810	ENSRNOG00000018774,ENSRNOG00000019229,ENSRNOG00000024603,ENSRNOG00000004247,ENSRNOG00000019578
GO:BP	positive regulation of cellular protein localization	GO:1903829	0.178117	0.749294	215	34	2	17810	ENSRNOG00000043114,ENSRNOG00000024159
GO:BP	negative regulation of developmental growth	GO:0048640	0.178218	0.749048	99	164	3	17810	ENSRNOG00000000521,ENSRNOG00000021294,ENSRNOG00000007089
GO:BP	regulation of lamellipodium organization	GO:1902743	0.178218	0.749048	43	170	2	17810	ENSRNOG00000021294,ENSRNOG00000010184
GO:BP	regulation of metallopeptidase activity	GO:1905048	0.178385	0.748642	11	106	1	17810	ENSRNOG00000010208
GO:BP	response to bacterial lipoprotein	GO:0032493	0.178385	0.748642	6	194	1	17810	ENSRNOG00000017819
GO:BP	positive regulation of neutrophil extravasation	GO:2000391	0.180005	0.744715	6	196	1	17810	ENSRNOG00000050735
GO:BP	regulation of humoral immune response	GO:0002920	0.180017	0.744687	36	205	2	17810	ENSRNOG00000047854,ENSRNOG00000047864
GO:BP	positive regulation of fibroblast proliferation	GO:0048146	0.180017	0.744687	53	139	2	17810	ENSRNOG00000000521,ENSRNOG00000004517
GO:BP	response to lead ion	GO:0010288	0.180296	0.744013	15	79	1	17810	ENSRNOG00000031506
GO:BP	regulation of protein stability	GO:0031647	0.180325	0.743945	247	30	2	17810	ENSRNOG00000004107,ENSRNOG00000043114
GO:BP	positive regulation of interleukin-10 production	GO:0032733	0.180325	0.743945	35	34	1	17810	ENSRNOG00000024159
GO:BP	genitalia development	GO:0048806	0.180325	0.743945	41	29	1	17810	ENSRNOG00000003807
GO:BP	wound healing, spreading of epidermal cells	GO:0035313	0.180325	0.743945	17	70	1	17810	ENSRNOG00000030187
GO:BP	fatty acid biosynthetic process	GO:0006633	0.180364	0.743851	119	10	1	17810	ENSRNOG00000014702
GO:BP	regulation of cell-matrix adhesion	GO:0001952	0.181322	0.741551	106	70	2	17810	ENSRNOG00000023226,ENSRNOG00000030187
GO:BP	regulation of generation of precursor metabolites and energy	GO:0043467	0.181949	0.74005	109	151	3	17810	ENSRNOG00000003870,ENSRNOG00000004517,ENSRNOG00000000827
GO:BP	membrane biogenesis	GO:0044091	0.182344	0.739108	39	31	1	17810	ENSRNOG00000023226
GO:BP	substrate-dependent cell migration	GO:0006929	0.182356	0.73908	22	55	1	17810	ENSRNOG00000003546
GO:BP	inositol trisphosphate metabolic process	GO:0032957	0.183249	0.736958	9	135	1	17810	ENSRNOG00000019270
GO:BP	negative regulation of reproductive process	GO:2000242	0.183951	0.735298	54	139	2	17810	ENSRNOG00000010208,ENSRNOG00000004517
GO:BP	regulation of protein kinase activity	GO:0045859	0.184383	0.73428	605	2	1	17810	ENSRNOG00000006231
GO:BP	base-excision repair, gap-filling	GO:0006287	0.184383	0.73428	6	204	1	17810	ENSRNOG00000019150
GO:BP	lymphocyte proliferation	GO:0046651	0.18449	0.734028	255	199	6	17810	ENSRNOG00000000853,ENSRNOG00000000521,ENSRNOG00000004517,ENSRNOG00000049491,ENSRNOG00000020845,ENSRNOG00000010645
GO:BP	protein maturation by iron-sulfur cluster transfer	GO:0097428	0.18449	0.734028	14	88	1	17810	ENSRNOG00000047988
GO:BP	response to alkaloid	GO:0043279	0.18449	0.734028	82	15	1	17810	ENSRNOG00000000853
GO:BP	negative regulation of cell cycle G2/M phase transition	GO:1902750	0.18472	0.733487	50	151	2	17810	ENSRNOG00000000521,ENSRNOG00000000827
GO:BP	negative regulation of protein catabolic process	GO:0042177	0.184794	0.733312	103	12	1	17810	ENSRNOG00000004107
GO:BP	positive regulation of cell communication	GO:0010647	0.185571	0.73149	1363	194	21	17810	ENSRNOG00000004107,ENSRNOG00000006715,ENSRNOG00000027028,ENSRNOG00000011821,ENSRNOG00000003546,ENSRNOG00000003870,ENSRNOG00000030187,ENSRNOG00000000239,ENSRNOG00000043451,ENSRNOG00000019440,ENSRNOG00000000137,ENSRNOG00000019270,ENSRNOG00000004517,ENSRNOG00000007159,ENSRNOG00000024603,ENSRNOG00000021294,ENSRNOG00000007089,ENSRNOG00000012393,ENSRNOG00000013014,ENSRNOG00000015518,ENSRNOG00000017819
GO:BP	renal sodium excretion	GO:0035812	0.186933	0.728313	11	114	1	17810	ENSRNOG00000001889
GO:BP	response to abiotic stimulus	GO:0009628	0.186933	0.728313	920	206	16	17810	ENSRNOG00000027990,ENSRNOG00000000853,ENSRNOG00000000239,ENSRNOG00000010208,ENSRNOG00000000521,ENSRNOG00000004517,ENSRNOG00000007159,ENSRNOG00000015411,ENSRNOG00000021294,ENSRNOG00000007089,ENSRNOG00000012393,ENSRNOG00000013014,ENSRNOG00000007545,ENSRNOG00000058645,ENSRNOG00000017819,ENSRNOG00000008609
GO:BP	cell adhesion	GO:0007155	0.18699	0.728183	1108	70	8	17810	ENSRNOG00000032844,ENSRNOG00000000853,ENSRNOG00000023226,ENSRNOG00000012881,ENSRNOG00000003546,ENSRNOG00000016587,ENSRNOG00000003715,ENSRNOG00000030187
GO:BP	positive regulation of interleukin-12 production	GO:0032735	0.186993	0.728174	38	201	2	17810	ENSRNOG00000017869,ENSRNOG00000017703
GO:BP	cell morphogenesis involved in differentiation	GO:0000904	0.187248	0.727582	621	2	1	17810	ENSRNOG00000006231
GO:BP	response to bacterium	GO:0009617	0.187434	0.727152	659	200	12	17810	ENSRNOG00000024159,ENSRNOG00000007437,ENSRNOG00000034139,ENSRNOG00000017869,ENSRNOG00000001889,ENSRNOG00000000137,ENSRNOG00000005825,ENSRNOG00000007159,ENSRNOG00000050251,ENSRNOG00000013014,ENSRNOG00000017819,ENSRNOG00000037563
GO:BP	regulation of trophoblast cell migration	GO:1901163	0.187761	0.726395	12	106	1	17810	ENSRNOG00000010208
GO:BP	regulation of glial cell apoptotic process	GO:0034350	0.187761	0.726395	9	141	1	17810	ENSRNOG00000007159
GO:BP	regulation of calcium ion transport	GO:0051924	0.187761	0.726395	189	206	5	17810	ENSRNOG00000006715,ENSRNOG00000007159,ENSRNOG00000013014,ENSRNOG00000010645,ENSRNOG00000008609
GO:BP	pyrimidine ribonucleoside metabolic process	GO:0046131	0.187761	0.726395	8	159	1	17810	ENSRNOG00000015411
GO:BP	cellular response to ATP	GO:0071318	0.187761	0.726395	9	141	1	17810	ENSRNOG00000007159
GO:BP	embryonic cranial skeleton morphogenesis	GO:0048701	0.187761	0.726395	44	29	1	17810	ENSRNOG00000003807
GO:BP	mononuclear cell proliferation	GO:0032943	0.187761	0.726395	257	199	6	17810	ENSRNOG00000000853,ENSRNOG00000000521,ENSRNOG00000004517,ENSRNOG00000049491,ENSRNOG00000020845,ENSRNOG00000010645
GO:BP	pyrimidine ribonucleoside catabolic process	GO:0046133	0.187761	0.726395	8	159	1	17810	ENSRNOG00000015411
GO:BP	cellular component biogenesis	GO:0044085	0.187851	0.726186	2557	21	6	17810	ENSRNOG00000006231,ENSRNOG00000032844,ENSRNOG00000008994,ENSRNOG00000000853,ENSRNOG00000016257,ENSRNOG00000052393
GO:BP	positive regulation of T cell receptor signaling pathway	GO:0050862	0.187851	0.726186	11	116	1	17810	ENSRNOG00000019440
GO:BP	granulocyte activation	GO:0036230	0.188659	0.724321	38	34	1	17810	ENSRNOG00000024159
GO:BP	response to amino acid	GO:0043200	0.188659	0.724321	95	178	3	17810	ENSRNOG00000027028,ENSRNOG00000007159,ENSRNOG00000013014
GO:BP	cellular component morphogenesis	GO:0032989	0.188659	0.724321	635	2	1	17810	ENSRNOG00000006231
GO:BP	SRP-dependent cotranslational protein targeting to membrane	GO:0006614	0.188659	0.724321	15	86	1	17810	ENSRNOG00000006345
GO:BP	response to gravity	GO:0009629	0.188659	0.724321	8	161	1	17810	ENSRNOG00000021294
GO:BP	male sex differentiation	GO:0046661	0.188659	0.724321	161	48	2	17810	ENSRNOG00000003807,ENSRNOG00000011032
GO:BP	neuromuscular process controlling balance	GO:0050885	0.18938	0.722666	59	22	1	17810	ENSRNOG00000052219
GO:BP	positive regulation of signaling	GO:0023056	0.189382	0.722661	1370	194	21	17810	ENSRNOG00000004107,ENSRNOG00000006715,ENSRNOG00000027028,ENSRNOG00000011821,ENSRNOG00000003546,ENSRNOG00000003870,ENSRNOG00000030187,ENSRNOG00000000239,ENSRNOG00000043451,ENSRNOG00000019440,ENSRNOG00000000137,ENSRNOG00000019270,ENSRNOG00000004517,ENSRNOG00000007159,ENSRNOG00000024603,ENSRNOG00000021294,ENSRNOG00000007089,ENSRNOG00000012393,ENSRNOG00000013014,ENSRNOG00000015518,ENSRNOG00000017819
GO:BP	positive regulation of cell cycle phase transition	GO:1901989	0.189502	0.722386	87	15	1	17810	ENSRNOG00000000853
GO:BP	copper ion transmembrane transport	GO:0035434	0.189502	0.722386	7	186	1	17810	ENSRNOG00000013118
GO:BP	non-canonical Wnt signaling pathway	GO:0035567	0.189502	0.722386	45	29	1	17810	ENSRNOG00000003807
GO:BP	midbrain development	GO:0030901	0.189502	0.722386	45	29	1	17810	ENSRNOG00000003807
GO:BP	biosynthetic process	GO:0009058	0.189502	0.722386	5351	178	63	17810	ENSRNOG00000002070,ENSRNOG00000042233,ENSRNOG00000014702,ENSRNOG00000004107,ENSRNOG00000000853,ENSRNOG00000048109,ENSRNOG00000016411,ENSRNOG00000007437,ENSRNOG00000048456,ENSRNOG00000000505,ENSRNOG00000018774,ENSRNOG00000028690,ENSRNOG00000014179,ENSRNOG00000003870,ENSRNOG00000060449,ENSRNOG00000030187,ENSRNOG00000013874,ENSRNOG00000001797,ENSRNOG00000028505,ENSRNOG00000043348,ENSRNOG00000028939,…
GO:BP	intracellular lipid transport	GO:0032365	0.190538	0.720019	28	47	1	17810	ENSRNOG00000012062
GO:BP	negative regulation of inflammatory response	GO:0050728	0.190538	0.720019	113	151	3	17810	ENSRNOG00000021100,ENSRNOG00000004517,ENSRNOG00000000827
GO:BP	biological adhesion	GO:0022610	0.190632	0.719804	1119	70	8	17810	ENSRNOG00000032844,ENSRNOG00000000853,ENSRNOG00000023226,ENSRNOG00000012881,ENSRNOG00000003546,ENSRNOG00000016587,ENSRNOG00000003715,ENSRNOG00000030187
GO:BP	plasminogen activation	GO:0031639	0.191193	0.718528	21	63	1	17810	ENSRNOG00000050697
GO:BP	response to cytokine	GO:0034097	0.192203	0.71624	745	70	6	17810	ENSRNOG00000000853,ENSRNOG00000006715,ENSRNOG00000024159,ENSRNOG00000007437,ENSRNOG00000001425,ENSRNOG00000030187
GO:BP	regulation of small molecule metabolic process	GO:0062012	0.19294	0.714577	262	151	5	17810	ENSRNOG00000003870,ENSRNOG00000001889,ENSRNOG00000019270,ENSRNOG00000004517,ENSRNOG00000000827
GO:BP	glucan metabolic process	GO:0044042	0.193717	0.712833	57	139	2	17810	ENSRNOG00000003870,ENSRNOG00000004517
GO:BP	snRNA modification	GO:0040031	0.193717	0.712833	8	168	1	17810	ENSRNOG00000004247
GO:BP	glycogen metabolic process	GO:0005977	0.193717	0.712833	57	139	2	17810	ENSRNOG00000003870,ENSRNOG00000004517
GO:BP	cellular glucan metabolic process	GO:0006073	0.193717	0.712833	57	139	2	17810	ENSRNOG00000003870,ENSRNOG00000004517
GO:BP	response to drug	GO:0042493	0.193892	0.71244	292	178	6	17810	ENSRNOG00000001797,ENSRNOG00000000521,ENSRNOG00000001889,ENSRNOG00000007159,ENSRNOG00000015411,ENSRNOG00000013014
GO:BP	cellular response to prostaglandin E stimulus	GO:0071380	0.193892	0.71244	10	135	1	17810	ENSRNOG00000019270
GO:BP	signal transduction by p53 class mediator	GO:0072331	0.194211	0.711725	113	12	1	17810	ENSRNOG00000004107
GO:BP	regulation of mast cell activation	GO:0033003	0.194211	0.711725	40	34	1	17810	ENSRNOG00000024159
GO:BP	mast cell degranulation	GO:0043303	0.194211	0.711725	40	34	1	17810	ENSRNOG00000024159
GO:BP	transition metal ion transport	GO:0000041	0.194211	0.711725	93	186	3	17810	ENSRNOG00000031506,ENSRNOG00000033776,ENSRNOG00000013118
GO:BP	negative regulation of mitochondrial outer membrane permeabilization involved in apoptotic signaling pathway	GO:1901029	0.194357	0.7114	9	151	1	17810	ENSRNOG00000000827
GO:BP	positive regulation of stress fiber assembly	GO:0051496	0.194424	0.71125	44	31	1	17810	ENSRNOG00000023226
GO:BP	rRNA metabolic process	GO:0016072	0.194717	0.710597	197	202	5	17810	ENSRNOG00000018774,ENSRNOG00000019229,ENSRNOG00000024603,ENSRNOG00000004247,ENSRNOG00000019578
GO:BP	negative regulation of T cell differentiation	GO:0045581	0.194762	0.710496	37	37	1	17810	ENSRNOG00000012881
GO:BP	mitotic DNA damage checkpoint signaling	GO:0044773	0.19513	0.709675	53	151	2	17810	ENSRNOG00000000521,ENSRNOG00000000827
GO:BP	trophoblast cell migration	GO:0061450	0.195149	0.709635	13	106	1	17810	ENSRNOG00000010208
GO:BP	regulation of neutrophil extravasation	GO:2000389	0.195149	0.709635	7	196	1	17810	ENSRNOG00000050735
GO:BP	positive regulation of cell migration involved in sprouting angiogenesis	GO:0090050	0.195149	0.709635	20	69	1	17810	ENSRNOG00000003715
GO:BP	regulation of muscle system process	GO:0090257	0.195149	0.709635	175	161	4	17810	ENSRNOG00000000853,ENSRNOG00000004517,ENSRNOG00000006365,ENSRNOG00000021294
GO:BP	inflammatory response to wounding	GO:0090594	0.195149	0.709635	13	106	1	17810	ENSRNOG00000010208
GO:BP	cotranslational protein targeting to membrane	GO:0006613	0.195149	0.709635	16	86	1	17810	ENSRNOG00000006345
GO:BP	epithelial cell maturation	GO:0002070	0.195246	0.709419	13	107	1	17810	ENSRNOG00000000521
GO:BP	vesicle budding from membrane	GO:0006900	0.195246	0.709419	45	31	1	17810	ENSRNOG00000023226
GO:BP	regulation of kinase activity	GO:0043549	0.195246	0.709419	680	2	1	17810	ENSRNOG00000006231
GO:BP	mast cell mediated immunity	GO:0002448	0.195246	0.709419	41	34	1	17810	ENSRNOG00000024159
GO:BP	cellular polysaccharide biosynthetic process	GO:0033692	0.195246	0.709419	58	139	2	17810	ENSRNOG00000003870,ENSRNOG00000004517
GO:BP	intestinal epithelial cell development	GO:0060576	0.195246	0.709419	13	107	1	17810	ENSRNOG00000000521
GO:BP	regulation of T cell proliferation	GO:0042129	0.195246	0.709419	142	199	4	17810	ENSRNOG00000000853,ENSRNOG00000004517,ENSRNOG00000049491,ENSRNOG00000010645
GO:BP	macromolecule localization	GO:0033036	0.195246	0.709419	2307	47	10	17810	ENSRNOG00000011093,ENSRNOG00000048613,ENSRNOG00000052393,ENSRNOG00000052219,ENSRNOG00000043114,ENSRNOG00000023226,ENSRNOG00000024159,ENSRNOG00000027028,ENSRNOG00000014653,ENSRNOG00000012062
GO:BP	replicative senescence	GO:0090399	0.195246	0.709419	13	107	1	17810	ENSRNOG00000000521
GO:BP	response to radiation	GO:0009314	0.195246	0.709419	366	178	7	17810	ENSRNOG00000027990,ENSRNOG00000000239,ENSRNOG00000010208,ENSRNOG00000000521,ENSRNOG00000007159,ENSRNOG00000015411,ENSRNOG00000013014
GO:BP	somatic stem cell population maintenance	GO:0035019	0.195246	0.709419	48	29	1	17810	ENSRNOG00000003807
GO:BP	cellular response to peptide hormone stimulus	GO:0071375	0.195432	0.709004	225	178	5	17810	ENSRNOG00000001425,ENSRNOG00000007159,ENSRNOG00000015411,ENSRNOG00000021294,ENSRNOG00000013014
GO:BP	autocrine signaling	GO:0035425	0.196109	0.707503	7	200	1	17810	ENSRNOG00000037563
GO:BP	cellular response to oxidised low-density lipoprotein particle stimulus	GO:0140052	0.196109	0.707503	7	200	1	17810	ENSRNOG00000037563
GO:BP	negative regulation of lymphocyte migration	GO:2000402	0.196646	0.706316	10	141	1	17810	ENSRNOG00000007159
GO:BP	response to macrophage colony-stimulating factor	GO:0036005	0.196646	0.706316	10	141	1	17810	ENSRNOG00000007159
GO:BP	cellular response to macrophage colony-stimulating factor stimulus	GO:0036006	0.196646	0.706316	10	141	1	17810	ENSRNOG00000007159
GO:BP	regulation of blood volume by renin-angiotensin	GO:0002016	0.197691	0.704014	8	178	1	17810	ENSRNOG00000013014
GO:BP	cellular response to drug	GO:0035690	0.197691	0.704014	58	141	2	17810	ENSRNOG00000001797,ENSRNOG00000007159
GO:BP	movement of cell or subcellular component	GO:0006928	0.197691	0.704014	1741	17	4	17810	ENSRNOG00000006231,ENSRNOG00000011093,ENSRNOG00000000853,ENSRNOG00000006715
GO:BP	pyrimidine nucleoside monophosphate metabolic process	GO:0009129	0.197691	0.704014	19	75	1	17810	ENSRNOG00000001797
GO:BP	mast cell activation involved in immune response	GO:0002279	0.197691	0.704014	42	34	1	17810	ENSRNOG00000024159
GO:BP	positive regulation of defense response to bacterium	GO:1900426	0.197691	0.704014	8	178	1	17810	ENSRNOG00000013014
GO:BP	T cell selection	GO:0045058	0.197835	0.703696	40	205	2	17810	ENSRNOG00000047854,ENSRNOG00000047864
GO:BP	immunoglobulin V(D)J recombination	GO:0033152	0.19802	0.70329	7	204	1	17810	ENSRNOG00000019150
GO:BP	negative regulation of protein processing	GO:0010955	0.198918	0.701325	23	63	1	17810	ENSRNOG00000050697
GO:BP	protein stabilization	GO:0050821	0.198918	0.701325	147	195	4	17810	ENSRNOG00000004107,ENSRNOG00000004517,ENSRNOG00000019281,ENSRNOG00000020845
GO:BP	G1 to G0 transition	GO:0070314	0.198918	0.701325	7	206	1	17810	ENSRNOG00000008609
GO:BP	cellular response to chemical stimulus	GO:0070887	0.198918	0.701325	2496	17	5	17810	ENSRNOG00000006231,ENSRNOG00000004107,ENSRNOG00000027990,ENSRNOG00000000853,ENSRNOG00000006715
GO:BP	regulation of skeletal muscle tissue regeneration	GO:0043416	0.198918	0.701325	7	206	1	17810	ENSRNOG00000008609
GO:BP	negative regulation of protein maturation	GO:1903318	0.198918	0.701325	23	63	1	17810	ENSRNOG00000050697
GO:BP	response to retinoic acid	GO:0032526	0.198918	0.701325	94	189	3	17810	ENSRNOG00000007159,ENSRNOG00000015518,ENSRNOG00000058645
GO:BP	regulation of biomineral tissue development	GO:0070167	0.198918	0.701325	85	17	1	17810	ENSRNOG00000006715
GO:BP	skeletal muscle tissue growth	GO:0048630	0.199063	0.70101	9	161	1	17810	ENSRNOG00000021294
GO:BP	UTP metabolic process	GO:0046051	0.199143	0.700834	11	132	1	17810	ENSRNOG00000002693
GO:BP	positive regulation of mitotic cell cycle	GO:0045931	0.199202	0.700706	97	15	1	17810	ENSRNOG00000000853
GO:BP	protein localization to plasma membrane	GO:0072659	0.199266	0.700566	244	34	2	17810	ENSRNOG00000023226,ENSRNOG00000024159
GO:BP	negative regulation of leukocyte apoptotic process	GO:2000107	0.19927	0.700557	43	34	1	17810	ENSRNOG00000024159
GO:BP	brain development	GO:0007420	0.19927	0.700557	621	29	3	17810	ENSRNOG00000000853,ENSRNOG00000006715,ENSRNOG00000003807
GO:BP	negative regulation of leukocyte differentiation	GO:1902106	0.19927	0.700557	82	101	2	17810	ENSRNOG00000012881,ENSRNOG00000023708
GO:BP	regulation of lysosomal lumen pH	GO:0035751	0.199691	0.699642	14	105	1	17810	ENSRNOG00000007164
GO:BP	immune effector process	GO:0002252	0.199691	0.699642	569	51	4	17810	ENSRNOG00000032844,ENSRNOG00000024159,ENSRNOG00000012881,ENSRNOG00000049422
GO:BP	positive regulation of interferon-alpha production	GO:0032727	0.199691	0.699642	21	70	1	17810	ENSRNOG00000030187
GO:BP	vacuolar acidification	GO:0007035	0.199691	0.699642	14	105	1	17810	ENSRNOG00000007164
GO:BP	mitotic DNA integrity checkpoint signaling	GO:0044774	0.199691	0.699642	55	151	2	17810	ENSRNOG00000000521,ENSRNOG00000000827
GO:BP	regulation of biomineralization	GO:0110149	0.200445	0.698004	87	17	1	17810	ENSRNOG00000006715
GO:BP	positive regulation of myeloid cell differentiation	GO:0045639	0.200445	0.698004	87	17	1	17810	ENSRNOG00000006715
GO:BP	response to UV-A	GO:0070141	0.200634	0.697596	14	106	1	17810	ENSRNOG00000010208
GO:BP	localization within membrane	GO:0051668	0.200634	0.697596	532	34	3	17810	ENSRNOG00000011093,ENSRNOG00000023226,ENSRNOG00000024159
GO:BP	positive regulation of lymphocyte chemotaxis	GO:0140131	0.200634	0.697596	16	93	1	17810	ENSRNOG00000000239
GO:BP	cellular response to purine-containing compound	GO:0071415	0.200634	0.697596	11	135	1	17810	ENSRNOG00000019270
GO:BP	regulation of excretion	GO:0044062	0.200634	0.697596	13	114	1	17810	ENSRNOG00000001889
GO:BP	cellular response to glucocorticoid stimulus	GO:0071385	0.200634	0.697596	52	161	2	17810	ENSRNOG00000007159,ENSRNOG00000021294
GO:BP	regulation of multicellular organismal process	GO:0051239	0.200759	0.697326	2252	4	2	17810	ENSRNOG00000006231,ENSRNOG00000032844
GO:BP	regulation of cell size	GO:0008361	0.200796	0.697245	155	116	3	17810	ENSRNOG00000027028,ENSRNOG00000003546,ENSRNOG00000019440
GO:BP	response to interleukin-1	GO:0070555	0.200796	0.697245	101	178	3	17810	ENSRNOG00000000239,ENSRNOG00000007159,ENSRNOG00000013014
GO:BP	carbohydrate biosynthetic process	GO:0016051	0.200913	0.696991	155	187	4	17810	ENSRNOG00000003870,ENSRNOG00000019270,ENSRNOG00000004517,ENSRNOG00000015518
GO:BP	DNA damage response, signal transduction by p53 class mediator resulting in transcription of p21 class mediator	GO:0006978	0.200987	0.696833	14	107	1	17810	ENSRNOG00000000521
GO:BP	mitotic G1 DNA damage checkpoint signaling	GO:0031571	0.200987	0.696833	14	107	1	17810	ENSRNOG00000000521
GO:BP	regulation of inflammatory response	GO:0050727	0.201123	0.696538	271	151	5	17810	ENSRNOG00000024159,ENSRNOG00000049422,ENSRNOG00000021100,ENSRNOG00000004517,ENSRNOG00000000827
GO:BP	monocarboxylic acid biosynthetic process	GO:0072330	0.201123	0.696538	150	10	1	17810	ENSRNOG00000014702
GO:BP	immune response-activating cell surface receptor signaling pathway	GO:0002429	0.201612	0.695484	270	67	3	17810	ENSRNOG00000024159,ENSRNOG00000049422,ENSRNOG00000001425
GO:BP	immune response-activating signal transduction	GO:0002757	0.201612	0.695484	270	67	3	17810	ENSRNOG00000024159,ENSRNOG00000049422,ENSRNOG00000001425
GO:BP	positive regulation of protein polymerization	GO:0032273	0.201831	0.695011	108	14	1	17810	ENSRNOG00000008994
GO:BP	regulation of metal ion transport	GO:0010959	0.201831	0.695011	199	206	5	17810	ENSRNOG00000006715,ENSRNOG00000007159,ENSRNOG00000013014,ENSRNOG00000010645,ENSRNOG00000008609
GO:BP	rRNA pseudouridine synthesis	GO:0031118	0.201897	0.694869	9	168	1	17810	ENSRNOG00000004247
GO:BP	animal organ regeneration	GO:0031100	0.201897	0.694869	60	141	2	17810	ENSRNOG00000000521,ENSRNOG00000007159
GO:BP	regulation of RNA polymerase II regulatory region sequence-specific DNA binding	GO:1903025	0.202202	0.694214	11	138	1	17810	ENSRNOG00000016392
GO:BP	nucleoside diphosphate phosphorylation	GO:0006165	0.202259	0.694093	120	151	3	17810	ENSRNOG00000002693,ENSRNOG00000004517,ENSRNOG00000000827
GO:BP	positive regulation of calcineurin-NFAT signaling cascade	GO:0070886	0.202338	0.693923	11	139	1	17810	ENSRNOG00000004517
GO:BP	positive regulation of calcineurin-mediated signaling	GO:0106058	0.202338	0.693923	11	139	1	17810	ENSRNOG00000004517
GO:BP	positive regulation of protein transport	GO:0051222	0.202338	0.693923	220	187	5	17810	ENSRNOG00000043114,ENSRNOG00000019440,ENSRNOG00000004517,ENSRNOG00000007159,ENSRNOG00000015518
GO:BP	leukocyte mediated immunity	GO:0002443	0.202338	0.693923	381	141	6	17810	ENSRNOG00000032844,ENSRNOG00000024159,ENSRNOG00000049422,ENSRNOG00000056209,ENSRNOG00000047854,ENSRNOG00000007159
GO:BP	negative regulation of hemopoiesis	GO:1903707	0.202338	0.693923	84	101	2	17810	ENSRNOG00000012881,ENSRNOG00000023708
GO:BP	positive regulation of insulin-like growth factor receptor signaling pathway	GO:0043568	0.202338	0.693923	11	139	1	17810	ENSRNOG00000004517
GO:BP	regulation of leukocyte degranulation	GO:0043300	0.202338	0.693923	45	34	1	17810	ENSRNOG00000024159
GO:BP	establishment of tissue polarity	GO:0007164	0.202422	0.693742	53	29	1	17810	ENSRNOG00000003807
GO:BP	establishment of planar polarity	GO:0001736	0.202422	0.693742	53	29	1	17810	ENSRNOG00000003807
GO:BP	organic substance biosynthetic process	GO:1901576	0.202422	0.693742	5267	173	60	17810	ENSRNOG00000002070,ENSRNOG00000042233,ENSRNOG00000014702,ENSRNOG00000004107,ENSRNOG00000048109,ENSRNOG00000016411,ENSRNOG00000007437,ENSRNOG00000048456,ENSRNOG00000000505,ENSRNOG00000018774,ENSRNOG00000028690,ENSRNOG00000014179,ENSRNOG00000003870,ENSRNOG00000060449,ENSRNOG00000030187,ENSRNOG00000013874,ENSRNOG00000001797,ENSRNOG00000028505,ENSRNOG00000043348,ENSRNOG00000028939,ENSRNOG00000008140,…
GO:BP	positive regulation of reactive oxygen species metabolic process	GO:2000379	0.202737	0.693066	48	178	2	17810	ENSRNOG00000000521,ENSRNOG00000013014
GO:BP	adaptive immune response	GO:0002250	0.202737	0.693066	382	4	1	17810	ENSRNOG00000032844
GO:BP	cilium organization	GO:0044782	0.203411	0.691625	308	5	1	17810	ENSRNOG00000011093
GO:BP	phosphatidylcholine catabolic process	GO:0034638	0.203411	0.691625	13	119	1	17810	ENSRNOG00000019859
GO:BP	ribosomal small subunit export from nucleus	GO:0000056	0.203688	0.691034	10	155	1	17810	ENSRNOG00000024603
GO:BP	glucose import	GO:0046323	0.204245	0.689849	62	139	2	17810	ENSRNOG00000003870,ENSRNOG00000004517
GO:BP	modified amino acid transport	GO:0072337	0.204245	0.689849	26	60	1	17810	ENSRNOG00000007743
GO:BP	regulation of transferase activity	GO:0051338	0.204245	0.689849	769	2	1	17810	ENSRNOG00000006231
GO:BP	ribosomal small subunit assembly	GO:0000028	0.204245	0.689849	28	56	1	17810	ENSRNOG00000018774
GO:BP	innate immune response activating cell surface receptor signaling pathway	GO:0002220	0.204245	0.689849	8	195	1	17810	ENSRNOG00000020845
GO:BP	cellular response to biotic stimulus	GO:0071216	0.204245	0.689849	207	200	5	17810	ENSRNOG00000017869,ENSRNOG00000000137,ENSRNOG00000007159,ENSRNOG00000017819,ENSRNOG00000037563
GO:BP	innate immune response-activating signal transduction	GO:0002758	0.204245	0.689849	8	195	1	17810	ENSRNOG00000020845
GO:BP	energy reserve metabolic process	GO:0006112	0.204245	0.689849	62	139	2	17810	ENSRNOG00000003870,ENSRNOG00000004517
GO:BP	cellular response to lipid	GO:0071396	0.204472	0.689367	471	200	9	17810	ENSRNOG00000007743,ENSRNOG00000043451,ENSRNOG00000017869,ENSRNOG00000000137,ENSRNOG00000007159,ENSRNOG00000021294,ENSRNOG00000058645,ENSRNOG00000017819,ENSRNOG00000037563
GO:BP	positive regulation of cell-matrix adhesion	GO:0001954	0.205284	0.687645	51	31	1	17810	ENSRNOG00000023226
GO:BP	regulation of substrate adhesion-dependent cell spreading	GO:1900024	0.205284	0.687645	51	31	1	17810	ENSRNOG00000023226
GO:BP	nucleotide phosphorylation	GO:0046939	0.205551	0.687081	122	151	3	17810	ENSRNOG00000002693,ENSRNOG00000004517,ENSRNOG00000000827
GO:BP	CTP biosynthetic process	GO:0006241	0.20567	0.68683	12	132	1	17810	ENSRNOG00000002693
GO:BP	zymogen activation	GO:0031638	0.206045	0.686038	53	164	2	17810	ENSRNOG00000050697,ENSRNOG00000007089
GO:BP	response to starvation	GO:0042594	0.206057	0.686013	162	114	3	17810	ENSRNOG00000003807,ENSRNOG00000000521,ENSRNOG00000001889
GO:BP	pyrimidine nucleoside catabolic process	GO:0046135	0.206057	0.686013	10	159	1	17810	ENSRNOG00000015411
GO:BP	regulation of dopamine metabolic process	GO:0042053	0.20624	0.685626	14	114	1	17810	ENSRNOG00000001889
GO:BP	intermembrane lipid transfer	GO:0120009	0.20624	0.685626	34	47	1	17810	ENSRNOG00000012062
GO:BP	glycolipid metabolic process	GO:0006664	0.206459	0.685166	83	105	2	17810	ENSRNOG00000052219,ENSRNOG00000007164
GO:BP	regulation of interferon-alpha production	GO:0032647	0.206665	0.684734	23	70	1	17810	ENSRNOG00000030187
GO:BP	regulation of ubiquitin-dependent protein catabolic process	GO:2000058	0.206665	0.684734	134	12	1	17810	ENSRNOG00000004107
GO:BP	interferon-alpha production	GO:0032607	0.206665	0.684734	23	70	1	17810	ENSRNOG00000030187
GO:BP	mitotic G1/S transition checkpoint signaling	GO:0044819	0.206665	0.684734	15	107	1	17810	ENSRNOG00000000521
GO:BP	glycoprotein catabolic process	GO:0006516	0.206665	0.684734	23	70	1	17810	ENSRNOG00000030187
GO:BP	DNA damage response, signal transduction resulting in transcription	GO:0042772	0.206665	0.684734	15	107	1	17810	ENSRNOG00000000521
GO:BP	skeletal muscle satellite cell differentiation	GO:0014816	0.206721	0.684616	10	161	1	17810	ENSRNOG00000021294
GO:BP	regulation of skeletal muscle satellite cell proliferation	GO:0014842	0.206721	0.684616	10	161	1	17810	ENSRNOG00000021294
GO:BP	positive regulation of alcohol biosynthetic process	GO:1902932	0.207647	0.682674	12	135	1	17810	ENSRNOG00000019270
GO:BP	positive regulation of secretion by cell	GO:1903532	0.208247	0.681421	224	187	5	17810	ENSRNOG00000024159,ENSRNOG00000043451,ENSRNOG00000019440,ENSRNOG00000004517,ENSRNOG00000015518
GO:BP	liposaccharide metabolic process	GO:1903509	0.208739	0.680396	84	105	2	17810	ENSRNOG00000052219,ENSRNOG00000007164
GO:BP	regulation of endothelial cell apoptotic process	GO:2000351	0.208739	0.680396	48	184	2	17810	ENSRNOG00000007159,ENSRNOG00000007545
GO:BP	positive regulation of TOR signaling	GO:0032008	0.208949	0.67996	40	41	1	17810	ENSRNOG00000027028
GO:BP	positive regulation of actin filament bundle assembly	GO:0032233	0.208949	0.67996	53	31	1	17810	ENSRNOG00000023226
GO:BP	calcium ion transport	GO:0006816	0.208949	0.67996	329	206	7	17810	ENSRNOG00000006715,ENSRNOG00000019926,ENSRNOG00000019440,ENSRNOG00000007159,ENSRNOG00000013014,ENSRNOG00000010645,ENSRNOG00000008609
GO:BP	regulation of myoblast differentiation	GO:0045661	0.208949	0.67996	43	206	2	17810	ENSRNOG00000021294,ENSRNOG00000008609
GO:BP	branching involved in ureteric bud morphogenesis	GO:0001658	0.209953	0.677877	57	29	1	17810	ENSRNOG00000003807
GO:BP	skeletal muscle satellite cell activation	GO:0014719	0.209953	0.677877	8	206	1	17810	ENSRNOG00000008609
GO:BP	polysaccharide biosynthetic process	GO:0000271	0.210464	0.676823	64	139	2	17810	ENSRNOG00000003870,ENSRNOG00000004517
GO:BP	negative regulation of lymphocyte differentiation	GO:0045620	0.210933	0.675855	45	37	1	17810	ENSRNOG00000012881
GO:BP	microtubule-based movement	GO:0007018	0.211004	0.67571	331	5	1	17810	ENSRNOG00000011093
GO:BP	bone mineralization involved in bone maturation	GO:0035630	0.211356	0.674986	12	139	1	17810	ENSRNOG00000004517
GO:BP	leukocyte proliferation	GO:0070661	0.211428	0.674838	276	199	6	17810	ENSRNOG00000000853,ENSRNOG00000000521,ENSRNOG00000004517,ENSRNOG00000049491,ENSRNOG00000020845,ENSRNOG00000010645
GO:BP	negative regulation of binding	GO:0051100	0.212837	0.671954	137	138	3	17810	ENSRNOG00000050697,ENSRNOG00000000521,ENSRNOG00000016392
GO:BP	immune response-regulating cell surface receptor signaling pathway	GO:0002768	0.213152	0.67131	283	67	3	17810	ENSRNOG00000024159,ENSRNOG00000049422,ENSRNOG00000001425
GO:BP	gland morphogenesis	GO:0022612	0.213261	0.671089	130	13	1	17810	ENSRNOG00000027990
GO:BP	neuron projection development	GO:0031175	0.213261	0.671089	829	2	1	17810	ENSRNOG00000006231
GO:BP	regulation of integrin-mediated signaling pathway	GO:2001044	0.213562	0.670477	16	106	1	17810	ENSRNOG00000010208
GO:BP	response to hormone	GO:0009725	0.213874	0.669841	657	189	11	17810	ENSRNOG00000000853,ENSRNOG00000001425,ENSRNOG00000000521,ENSRNOG00000001889,ENSRNOG00000000991,ENSRNOG00000019270,ENSRNOG00000007159,ENSRNOG00000015411,ENSRNOG00000021294,ENSRNOG00000013014,ENSRNOG00000058645
GO:BP	receptor internalization	GO:0031623	0.213874	0.669841	93	97	2	17810	ENSRNOG00000024159,ENSRNOG00000019926
GO:BP	positive regulation of Arp2/3 complex-mediated actin nucleation	GO:2000601	0.213874	0.669841	10	170	1	17810	ENSRNOG00000010184
GO:BP	regulation of glucose transmembrane transport	GO:0010827	0.213884	0.669823	65	139	2	17810	ENSRNOG00000003870,ENSRNOG00000004517
GO:BP	regulation of catecholamine metabolic process	GO:0042069	0.214443	0.668689	15	114	1	17810	ENSRNOG00000001889
GO:BP	negative regulation of vascular associated smooth muscle cell proliferation	GO:1904706	0.21448	0.668614	16	107	1	17810	ENSRNOG00000000521
GO:BP	pyrimidine ribonucleoside triphosphate biosynthetic process	GO:0009209	0.214917	0.66773	13	132	1	17810	ENSRNOG00000002693
GO:BP	regulation of myeloid leukocyte differentiation	GO:0002761	0.216005	0.665536	102	17	1	17810	ENSRNOG00000006715
GO:BP	maturation of SSU-rRNA from tricistronic rRNA transcript (SSU-rRNA, 5.8S rRNA, LSU-rRNA)	GO:0000462	0.216005	0.665536	31	56	1	17810	ENSRNOG00000018774
GO:BP	head development	GO:0060322	0.216005	0.665536	667	29	3	17810	ENSRNOG00000000853,ENSRNOG00000006715,ENSRNOG00000003807
GO:BP	regulation of interleukin-10 production	GO:0032653	0.216005	0.665536	51	34	1	17810	ENSRNOG00000024159
GO:BP	positive regulation of regulated secretory pathway	GO:1903307	0.216005	0.665536	51	34	1	17810	ENSRNOG00000024159
GO:BP	interleukin-10 production	GO:0032613	0.216005	0.665536	51	34	1	17810	ENSRNOG00000024159
GO:BP	lipoprotein transport	GO:0042953	0.216872	0.663797	11	159	1	17810	ENSRNOG00000015411
GO:BP	cellular response to corticosteroid stimulus	GO:0071384	0.216872	0.663797	57	161	2	17810	ENSRNOG00000007159,ENSRNOG00000021294
GO:BP	base conversion or substitution editing	GO:0016553	0.216872	0.663797	11	159	1	17810	ENSRNOG00000015411
GO:BP	immune response-regulating signaling pathway	GO:0002764	0.216872	0.663797	287	67	3	17810	ENSRNOG00000024159,ENSRNOG00000049422,ENSRNOG00000001425
GO:BP	regulation of DNA methylation-dependent heterochromatin assembly	GO:0090308	0.216872	0.663797	11	159	1	17810	ENSRNOG00000015411
GO:BP	response to acid chemical	GO:0001101	0.216872	0.663797	108	178	3	17810	ENSRNOG00000027028,ENSRNOG00000007159,ENSRNOG00000013014
GO:BP	carbohydrate derivative catabolic process	GO:1901136	0.216872	0.663797	131	70	2	17810	ENSRNOG00000052219,ENSRNOG00000030187
GO:BP	negative regulation of cellular protein metabolic process	GO:0032269	0.217049	0.663443	859	2	1	17810	ENSRNOG00000006231
GO:BP	neutrophil extravasation	GO:0072672	0.217271	0.662997	9	196	1	17810	ENSRNOG00000050735
GO:BP	system process	GO:0003008	0.217271	0.662997	2460	4	2	17810	ENSRNOG00000006231,ENSRNOG00000032844
GO:BP	bone mineralization	GO:0030282	0.217271	0.662997	104	17	1	17810	ENSRNOG00000006715
GO:BP	regulation of focal adhesion assembly	GO:0051893	0.217271	0.662997	57	31	1	17810	ENSRNOG00000023226
GO:BP	toll-like receptor signaling pathway	GO:0002224	0.217271	0.662997	96	201	3	17810	ENSRNOG00000013014,ENSRNOG00000017819,ENSRNOG00000017703
GO:BP	negative regulation of multicellular organismal process	GO:0051241	0.217271	0.662997	862	2	1	17810	ENSRNOG00000006231
GO:BP	negative regulation of protein binding	GO:0032091	0.217271	0.662997	86	107	2	17810	ENSRNOG00000050697,ENSRNOG00000000521
GO:BP	regulation of cell-substrate junction assembly	GO:0090109	0.217271	0.662997	57	31	1	17810	ENSRNOG00000023226
GO:BP	protein folding	GO:0006457	0.217415	0.66271	150	205	4	17810	ENSRNOG00000047854,ENSRNOG00000055068,ENSRNOG00000049491,ENSRNOG00000047864
GO:BP	cellular response to nitrogen starvation	GO:0006995	0.217415	0.66271	9	197	1	17810	ENSRNOG00000017417
GO:BP	cellular response to nitrogen levels	GO:0043562	0.217415	0.66271	9	197	1	17810	ENSRNOG00000017417
GO:BP	negative regulation of mitotic cell cycle phase transition	GO:1901991	0.217415	0.66271	128	151	3	17810	ENSRNOG00000000521,ENSRNOG00000007159,ENSRNOG00000000827
GO:BP	cell morphogenesis	GO:0000902	0.217415	0.66271	870	2	1	17810	ENSRNOG00000006231
GO:BP	muscle atrophy	GO:0014889	0.217415	0.66271	11	161	1	17810	ENSRNOG00000021294
GO:BP	positive regulation of mucus secretion	GO:0070257	0.217712	0.662118	10	178	1	17810	ENSRNOG00000013014
GO:BP	regulation of toll-like receptor 2 signaling pathway	GO:0034135	0.217712	0.662118	10	178	1	17810	ENSRNOG00000013014
GO:BP	diacylglycerol metabolic process	GO:0046339	0.217811	0.661921	15	119	1	17810	ENSRNOG00000019859
GO:BP	metal ion transport	GO:0030001	0.217886	0.661771	402	206	8	17810	ENSRNOG00000006715,ENSRNOG00000019926,ENSRNOG00000019440,ENSRNOG00000007159,ENSRNOG00000013014,ENSRNOG00000013118,ENSRNOG00000010645,ENSRNOG00000008609
GO:BP	cellular carbohydrate biosynthetic process	GO:0034637	0.218971	0.659613	67	139	2	17810	ENSRNOG00000003870,ENSRNOG00000004517
GO:BP	regulation of membrane protein ectodomain proteolysis	GO:0051043	0.219134	0.659291	17	106	1	17810	ENSRNOG00000010208
GO:BP	B cell activation involved in immune response	GO:0002312	0.219134	0.659291	74	126	2	17810	ENSRNOG00000017869,ENSRNOG00000056209
GO:BP	response to hyperoxia	GO:0055093	0.220842	0.655919	17	107	1	17810	ENSRNOG00000000521
GO:BP	endothelial cell apoptotic process	GO:0072577	0.220842	0.655919	51	184	2	17810	ENSRNOG00000007159,ENSRNOG00000007545
GO:BP	response to lipopolysaccharide	GO:0032496	0.220961	0.655685	281	200	6	17810	ENSRNOG00000017869,ENSRNOG00000001889,ENSRNOG00000000137,ENSRNOG00000007159,ENSRNOG00000017819,ENSRNOG00000037563
GO:BP	negative regulation of protein sumoylation	GO:0033234	0.22374	0.650257	9	206	1	17810	ENSRNOG00000008609
GO:BP	regulation of ossification	GO:0030278	0.22374	0.650257	109	17	1	17810	ENSRNOG00000006715
GO:BP	selective autophagy	GO:0061912	0.22374	0.650257	62	30	1	17810	ENSRNOG00000043114
GO:BP	regulation of cell-substrate junction organization	GO:0150116	0.22374	0.650257	60	31	1	17810	ENSRNOG00000023226
GO:BP	autophagy of mitochondrion	GO:0000422	0.22374	0.650257	62	30	1	17810	ENSRNOG00000043114
GO:BP	mitochondrion disassembly	GO:0061726	0.22374	0.650257	62	30	1	17810	ENSRNOG00000043114
GO:BP	negative regulation of protein metabolic process	GO:0051248	0.22374	0.650257	907	2	1	17810	ENSRNOG00000006231
GO:BP	positive regulation of signal transduction	GO:0009967	0.22374	0.650257	1213	178	17	17810	ENSRNOG00000004107,ENSRNOG00000006715,ENSRNOG00000027028,ENSRNOG00000011821,ENSRNOG00000003546,ENSRNOG00000003870,ENSRNOG00000030187,ENSRNOG00000000239,ENSRNOG00000019440,ENSRNOG00000000137,ENSRNOG00000019270,ENSRNOG00000004517,ENSRNOG00000007159,ENSRNOG00000024603,ENSRNOG00000021294,ENSRNOG00000012393,ENSRNOG00000013014
GO:BP	positive regulation of axon extension	GO:0045773	0.224136	0.649488	34	55	1	17810	ENSRNOG00000003546
GO:BP	positive regulation of cytokine production involved in immune response	GO:0002720	0.224136	0.649488	55	34	1	17810	ENSRNOG00000024159
GO:BP	copper ion transport	GO:0006825	0.224136	0.649488	10	186	1	17810	ENSRNOG00000013118
GO:BP	regulation of reproductive process	GO:2000241	0.224136	0.649488	142	139	3	17810	ENSRNOG00000011032,ENSRNOG00000010208,ENSRNOG00000004517
GO:BP	nucleoside triphosphate catabolic process	GO:0009143	0.224675	0.648446	15	125	1	17810	ENSRNOG00000000815
GO:BP	sphingomyelin metabolic process	GO:0006684	0.224675	0.648446	15	125	1	17810	ENSRNOG00000000815
GO:BP	negative regulation of molecular function	GO:0044092	0.224813	0.648178	918	2	1	17810	ENSRNOG00000006231
GO:BP	cranial skeletal system development	GO:1904888	0.224921	0.647971	65	29	1	17810	ENSRNOG00000003807
GO:BP	branched-chain amino acid catabolic process	GO:0009083	0.224921	0.647971	10	188	1	17810	ENSRNOG00000015514
GO:BP	ureteric bud morphogenesis	GO:0060675	0.224921	0.647971	65	29	1	17810	ENSRNOG00000003807
GO:BP	regulation of fatty acid oxidation	GO:0046320	0.225358	0.647127	31	61	1	17810	ENSRNOG00000003870
GO:BP	androgen metabolic process	GO:0008209	0.226033	0.645829	19	100	1	17810	ENSRNOG00000043451
GO:BP	steroid catabolic process	GO:0006706	0.226033	0.645829	19	100	1	17810	ENSRNOG00000043451
GO:BP	positive regulation of binding	GO:0051099	0.226033	0.645829	143	139	3	17810	ENSRNOG00000023226,ENSRNOG00000002693,ENSRNOG00000004517
GO:BP	pyrimidine nucleoside metabolic process	GO:0006213	0.22679	0.644377	12	159	1	17810	ENSRNOG00000015411
GO:BP	positive regulation of establishment of protein localization	GO:1904951	0.22679	0.644377	235	187	5	17810	ENSRNOG00000043114,ENSRNOG00000019440,ENSRNOG00000004517,ENSRNOG00000007159,ENSRNOG00000015518
GO:BP	lipoprotein localization	GO:0044872	0.22679	0.644377	12	159	1	17810	ENSRNOG00000015411
GO:BP	mesonephric tubule morphogenesis	GO:0072171	0.22679	0.644377	66	29	1	17810	ENSRNOG00000003807
GO:BP	response to corticosterone	GO:0051412	0.227843	0.642365	18	107	1	17810	ENSRNOG00000000521
GO:BP	presynaptic modulation of chemical synaptic transmission	GO:0099171	0.227843	0.642365	13	148	1	17810	ENSRNOG00000011104
GO:BP	positive regulation of protein secretion	GO:0050714	0.227843	0.642365	107	187	3	17810	ENSRNOG00000019440,ENSRNOG00000004517,ENSRNOG00000015518
GO:BP	protein localization to cell surface	GO:0034394	0.227936	0.642187	57	34	1	17810	ENSRNOG00000024159
GO:BP	kinetochore assembly	GO:0051382	0.227936	0.642187	15	129	1	17810	ENSRNOG00000011296
GO:BP	regulation of protein modification process	GO:0031399	0.227936	0.642187	1370	15	3	17810	ENSRNOG00000006231,ENSRNOG00000004107,ENSRNOG00000000853
GO:BP	skeletal muscle satellite cell proliferation	GO:0014841	0.227936	0.642187	12	161	1	17810	ENSRNOG00000021294
GO:BP	regulation of skeletal muscle cell proliferation	GO:0014857	0.227936	0.642187	12	161	1	17810	ENSRNOG00000021294
GO:BP	regulation of myoblast proliferation	GO:2000291	0.227936	0.642187	12	161	1	17810	ENSRNOG00000021294
GO:BP	estrogen metabolic process	GO:0008210	0.228012	0.642043	17	114	1	17810	ENSRNOG00000001889
GO:BP	cellular response to lipoteichoic acid	GO:0071223	0.22803	0.642008	10	194	1	17810	ENSRNOG00000017819
GO:BP	response to lipoteichoic acid	GO:0070391	0.22803	0.642008	10	194	1	17810	ENSRNOG00000017819
GO:BP	regulation of cell growth involved in cardiac muscle cell development	GO:0061050	0.22803	0.642008	14	139	1	17810	ENSRNOG00000004517
GO:BP	negative regulation of amyloid-beta formation	GO:1902430	0.22803	0.642008	14	139	1	17810	ENSRNOG00000004517
GO:BP	B cell homeostasis	GO:0001782	0.22803	0.642008	29	67	1	17810	ENSRNOG00000001425
GO:BP	positive regulation of glycolytic process	GO:0045821	0.22803	0.642008	14	139	1	17810	ENSRNOG00000004517
GO:BP	intracellular protein transport	GO:0006886	0.228732	0.640674	663	107	7	17810	ENSRNOG00000048613,ENSRNOG00000043114,ENSRNOG00000014653,ENSRNOG00000030187,ENSRNOG00000006345,ENSRNOG00000019926,ENSRNOG00000000521
GO:BP	negative regulation of cell-matrix adhesion	GO:0001953	0.228742	0.640654	28	70	1	17810	ENSRNOG00000030187
GO:BP	regulation of type I interferon-mediated signaling pathway	GO:0060338	0.228742	0.640654	28	70	1	17810	ENSRNOG00000030187
GO:BP	G1/S transition of mitotic cell cycle	GO:0000082	0.228865	0.640421	143	141	3	17810	ENSRNOG00000000853,ENSRNOG00000000521,ENSRNOG00000007159
GO:BP	regulation of cell population proliferation	GO:0042127	0.228865	0.640421	1404	199	21	17810	ENSRNOG00000004107,ENSRNOG00000000853,ENSRNOG00000050697,ENSRNOG00000030187,ENSRNOG00000010208,ENSRNOG00000000521,ENSRNOG00000001889,ENSRNOG00000002693,ENSRNOG00000019270,ENSRNOG00000004517,ENSRNOG00000007159,ENSRNOG00000015411,ENSRNOG00000021294,ENSRNOG00000007089,ENSRNOG00000010184,ENSRNOG00000012393,ENSRNOG00000013014,ENSRNOG00000049491,ENSRNOG00000058645,ENSRNOG00000020845,ENSRNOG00000010645
GO:BP	negative regulation of glycolytic process	GO:0045820	0.228975	0.640212	13	151	1	17810	ENSRNOG00000000827
GO:BP	neuron development	GO:0048666	0.229052	0.640067	961	2	1	17810	ENSRNOG00000006231
GO:BP	positive regulation of endothelial cell chemotaxis	GO:2001028	0.229052	0.640067	12	164	1	17810	ENSRNOG00000007089
GO:BP	rRNA methylation	GO:0031167	0.229052	0.640067	21	94	1	17810	ENSRNOG00000019229
GO:BP	regulation of purine nucleotide metabolic process	GO:1900542	0.229052	0.640067	65	151	2	17810	ENSRNOG00000004517,ENSRNOG00000000827
GO:BP	positive regulation of antigen receptor-mediated signaling pathway	GO:0050857	0.229052	0.640067	17	116	1	17810	ENSRNOG00000019440
GO:BP	regulation of NMDA receptor activity	GO:2000310	0.22913	0.639918	14	141	1	17810	ENSRNOG00000007159
GO:BP	pyrimidine nucleoside triphosphate biosynthetic process	GO:0009148	0.22924	0.63971	15	132	1	17810	ENSRNOG00000002693
GO:BP	CTP metabolic process	GO:0046036	0.22924	0.63971	15	132	1	17810	ENSRNOG00000002693
GO:BP	exocytosis	GO:0006887	0.22924	0.63971	290	34	2	17810	ENSRNOG00000006715,ENSRNOG00000024159
GO:BP	protein localization to cell periphery	GO:1990778	0.230069	0.638142	291	34	2	17810	ENSRNOG00000023226,ENSRNOG00000024159
GO:BP	regulation of reactive oxygen species metabolic process	GO:2000377	0.230069	0.638142	114	178	3	17810	ENSRNOG00000000521,ENSRNOG00000000827,ENSRNOG00000013014
GO:BP	positive regulation of MAPK cascade	GO:0043410	0.230789	0.636784	409	141	6	17810	ENSRNOG00000006715,ENSRNOG00000003870,ENSRNOG00000000239,ENSRNOG00000019270,ENSRNOG00000004517,ENSRNOG00000007159
GO:BP	protein localization to vacuole	GO:0072665	0.230868	0.636635	60	165	2	17810	ENSRNOG00000027028,ENSRNOG00000019281
GO:BP	positive regulation of fatty acid metabolic process	GO:0045923	0.231679	0.635112	33	61	1	17810	ENSRNOG00000003870
GO:BP	nucleoside diphosphate metabolic process	GO:0009132	0.231806	0.634874	135	151	3	17810	ENSRNOG00000002693,ENSRNOG00000004517,ENSRNOG00000000827
GO:BP	iron-sulfur cluster assembly	GO:0016226	0.232477	0.633621	23	88	1	17810	ENSRNOG00000047988
GO:BP	metallo-sulfur cluster assembly	GO:0031163	0.232477	0.633621	23	88	1	17810	ENSRNOG00000047988
GO:BP	response to prostaglandin E	GO:0034695	0.232659	0.633279	15	135	1	17810	ENSRNOG00000019270
GO:BP	reactive oxygen species metabolic process	GO:0072593	0.232663	0.633272	184	11	1	17810	ENSRNOG00000006940
GO:BP	negative regulation of transcription elongation from RNA polymerase II promoter	GO:0034244	0.233091	0.632474	10	203	1	17810	ENSRNOG00000007845
GO:BP	cellular component disassembly	GO:0022411	0.233091	0.632474	334	30	2	17810	ENSRNOG00000004107,ENSRNOG00000043114
GO:BP	cellular response to retinoic acid	GO:0071300	0.233761	0.631227	53	189	2	17810	ENSRNOG00000007159,ENSRNOG00000058645
GO:BP	regulation of cell shape	GO:0008360	0.23413	0.630543	118	174	3	17810	ENSRNOG00000000239,ENSRNOG00000007159,ENSRNOG00000012393
GO:BP	cell-cell adhesion	GO:0098609	0.234168	0.630473	676	15	2	17810	ENSRNOG00000032844,ENSRNOG00000000853
GO:BP	neurotransmitter metabolic process	GO:0042133	0.234292	0.630243	18	114	1	17810	ENSRNOG00000001889
GO:BP	regulation of protein ubiquitination	GO:0031396	0.234443	0.629963	171	12	1	17810	ENSRNOG00000004107
GO:BP	regulation of protein phosphorylation	GO:0001932	0.234511	0.629836	1003	2	1	17810	ENSRNOG00000006231
GO:BP	cell migration	GO:0016477	0.236641	0.62591	1241	17	3	17810	ENSRNOG00000006231,ENSRNOG00000000853,ENSRNOG00000006715
GO:BP	regulation of nucleotide metabolic process	GO:0006140	0.236676	0.625846	67	151	2	17810	ENSRNOG00000004517,ENSRNOG00000000827
GO:BP	defense response to protozoan	GO:0042832	0.23751	0.624317	19	110	1	17810	ENSRNOG00000017869
GO:BP	nucleobase metabolic process	GO:0009112	0.238178	0.623099	28	75	1	17810	ENSRNOG00000001797
GO:BP	cell-substrate adhesion	GO:0031589	0.238178	0.623099	297	70	3	17810	ENSRNOG00000023226,ENSRNOG00000003546,ENSRNOG00000030187
GO:BP	ribosome biogenesis	GO:0042254	0.238178	0.623099	289	202	6	17810	ENSRNOG00000018774,ENSRNOG00000019229,ENSRNOG00000024603,ENSRNOG00000004247,ENSRNOG00000031244,ENSRNOG00000019578
GO:BP	protein-DNA complex subunit organization	GO:0071824	0.23827	0.622931	175	12	1	17810	ENSRNOG00000004107
GO:BP	exocytic process	GO:0140029	0.238376	0.622737	62	34	1	17810	ENSRNOG00000024159
GO:BP	somatic recombination of immunoglobulin gene segments	GO:0016447	0.238402	0.62269	50	204	2	17810	ENSRNOG00000056209,ENSRNOG00000019150
GO:BP	nephron tubule morphogenesis	GO:0072078	0.239033	0.621543	73	29	1	17810	ENSRNOG00000003807
GO:BP	negative regulation of signal transduction	GO:0009968	0.239208	0.621225	1032	2	1	17810	ENSRNOG00000006231
GO:BP	epithelium development	GO:0060429	0.239937	0.619903	1036	2	1	17810	ENSRNOG00000006231
GO:BP	protein N-linked glycosylation via asparagine	GO:0018279	0.240254	0.619329	15	142	1	17810	ENSRNOG00000008605
GO:BP	regulation of mucus secretion	GO:0070255	0.240272	0.619298	12	178	1	17810	ENSRNOG00000013014
GO:BP	intestinal epithelial cell differentiation	GO:0060575	0.240272	0.619298	20	107	1	17810	ENSRNOG00000000521
GO:BP	positive regulation of reactive oxygen species biosynthetic process	GO:1903428	0.240272	0.619298	12	178	1	17810	ENSRNOG00000013014
GO:BP	activation of cysteine-type endopeptidase activity	GO:0097202	0.240272	0.619298	13	164	1	17810	ENSRNOG00000007089
GO:BP	positive regulation of cell morphogenesis involved in differentiation	GO:0010770	0.240272	0.619298	69	31	1	17810	ENSRNOG00000023226
GO:BP	cytoskeleton organization	GO:0007010	0.240345	0.619164	1185	18	3	17810	ENSRNOG00000008994,ENSRNOG00000000853,ENSRNOG00000016257
GO:BP	nephron epithelium morphogenesis	GO:0072088	0.240412	0.619043	74	29	1	17810	ENSRNOG00000003807
GO:BP	epiboly involved in wound healing	GO:0090505	0.242414	0.615442	31	70	1	17810	ENSRNOG00000030187
GO:BP	wound healing, spreading of cells	GO:0044319	0.242414	0.615442	31	70	1	17810	ENSRNOG00000030187
GO:BP	cellular biogenic amine catabolic process	GO:0042402	0.242414	0.615442	19	114	1	17810	ENSRNOG00000001889
GO:BP	leukocyte degranulation	GO:0043299	0.242513	0.615265	64	34	1	17810	ENSRNOG00000024159
GO:BP	nephron morphogenesis	GO:0072028	0.242513	0.615265	75	29	1	17810	ENSRNOG00000003807
GO:BP	morphogenesis of a polarized epithelium	GO:0001738	0.242513	0.615265	75	29	1	17810	ENSRNOG00000003807
GO:BP	lipid catabolic process	GO:0016042	0.244666	0.611427	265	125	4	17810	ENSRNOG00000052219,ENSRNOG00000043451,ENSRNOG00000019859,ENSRNOG00000000815
GO:BP	renal tubule morphogenesis	GO:0061333	0.245145	0.610577	76	29	1	17810	ENSRNOG00000003807
GO:BP	branching morphogenesis of an epithelial tube	GO:0048754	0.245189	0.610499	166	63	2	17810	ENSRNOG00000003807,ENSRNOG00000050697
GO:BP	negative regulation of transcription regulatory region DNA binding	GO:2000678	0.245538	0.609881	16	138	1	17810	ENSRNOG00000016392
GO:BP	regulation of proteolysis involved in cellular protein catabolic process	GO:1903050	0.24564	0.6097	184	12	1	17810	ENSRNOG00000004107
GO:BP	toll-like receptor 7 signaling pathway	GO:0034154	0.245886	0.609266	11	201	1	17810	ENSRNOG00000017703
GO:BP	lysosomal protein catabolic process	GO:1905146	0.246555	0.608086	12	185	1	17810	ENSRNOG00000012640
GO:BP	focal adhesion assembly	GO:0048041	0.246843	0.607579	72	31	1	17810	ENSRNOG00000023226
GO:BP	regulation of developmental growth	GO:0048638	0.246843	0.607579	288	206	6	17810	ENSRNOG00000003546,ENSRNOG00000000521,ENSRNOG00000004517,ENSRNOG00000021294,ENSRNOG00000007089,ENSRNOG00000008609
GO:BP	carboxylic acid biosynthetic process	GO:0046394	0.247149	0.607041	223	10	1	17810	ENSRNOG00000014702
GO:BP	cellular response to hormone stimulus	GO:0032870	0.247149	0.607041	461	189	8	17810	ENSRNOG00000000853,ENSRNOG00000001425,ENSRNOG00000019270,ENSRNOG00000007159,ENSRNOG00000015411,ENSRNOG00000021294,ENSRNOG00000013014,ENSRNOG00000058645
GO:BP	epiboly	GO:0090504	0.247149	0.607041	32	70	1	17810	ENSRNOG00000030187
GO:BP	pyrimidine ribonucleoside triphosphate metabolic process	GO:0009208	0.247274	0.606822	17	132	1	17810	ENSRNOG00000002693
GO:BP	cholesterol efflux	GO:0033344	0.247274	0.606822	48	47	1	17810	ENSRNOG00000012062
GO:BP	positive regulation of intracellular signal transduction	GO:1902533	0.247274	0.606822	761	61	5	17810	ENSRNOG00000004107,ENSRNOG00000006715,ENSRNOG00000027028,ENSRNOG00000011821,ENSRNOG00000003870
GO:BP	protein-containing complex disassembly	GO:0032984	0.247274	0.606822	187	12	1	17810	ENSRNOG00000004107
GO:BP	sensory perception of pain	GO:0019233	0.247274	0.606822	75	141	2	17810	ENSRNOG00000001889,ENSRNOG00000007159
GO:BP	lysosome localization	GO:0032418	0.247274	0.606822	66	34	1	17810	ENSRNOG00000024159
GO:BP	skeletal muscle cell proliferation	GO:0014856	0.247274	0.606822	14	161	1	17810	ENSRNOG00000021294
GO:BP	myoblast migration	GO:0051451	0.247274	0.606822	14	161	1	17810	ENSRNOG00000021294
GO:BP	negative regulation of leukocyte chemotaxis	GO:0002689	0.247274	0.606822	16	141	1	17810	ENSRNOG00000007159
GO:BP	glial cell apoptotic process	GO:0034349	0.247274	0.606822	16	141	1	17810	ENSRNOG00000007159
GO:BP	negative regulation of mononuclear cell migration	GO:0071676	0.247274	0.606822	16	141	1	17810	ENSRNOG00000007159
GO:BP	carbohydrate catabolic process	GO:0016052	0.248047	0.605466	142	151	3	17810	ENSRNOG00000052219,ENSRNOG00000004517,ENSRNOG00000000827
GO:BP	peptidyl-asparagine modification	GO:0018196	0.24858	0.604533	16	142	1	17810	ENSRNOG00000008605
GO:BP	purine ribonucleoside metabolic process	GO:0046128	0.248898	0.603978	20	114	1	17810	ENSRNOG00000001889
GO:BP	amine catabolic process	GO:0009310	0.248898	0.603978	20	114	1	17810	ENSRNOG00000001889
GO:BP	cellular response to ionizing radiation	GO:0071479	0.249364	0.603166	60	178	2	17810	ENSRNOG00000000521,ENSRNOG00000013014
GO:BP	negative regulation of multicellular organism growth	GO:0040015	0.249441	0.603032	14	164	1	17810	ENSRNOG00000007089
GO:BP	organic substance transport	GO:0071702	0.249441	0.603032	1806	141	19	17810	ENSRNOG00000048613,ENSRNOG00000052219,ENSRNOG00000043114,ENSRNOG00000024159,ENSRNOG00000014653,ENSRNOG00000012062,ENSRNOG00000049422,ENSRNOG00000007743,ENSRNOG00000003870,ENSRNOG00000030187,ENSRNOG00000006345,ENSRNOG00000014311,ENSRNOG00000019926,ENSRNOG00000043451,ENSRNOG00000000521,ENSRNOG00000019440,ENSRNOG00000047854,ENSRNOG00000004517,ENSRNOG00000007159
GO:BP	cellular response to hepatocyte growth factor stimulus	GO:0035729	0.249441	0.603032	14	164	1	17810	ENSRNOG00000007089
GO:BP	integrin-mediated signaling pathway	GO:0007229	0.249441	0.603032	101	106	2	17810	ENSRNOG00000024159,ENSRNOG00000010208
GO:BP	response to insulin	GO:0032868	0.249441	0.603032	209	161	4	17810	ENSRNOG00000001425,ENSRNOG00000007159,ENSRNOG00000015411,ENSRNOG00000021294
GO:BP	regulation of phosphorylation	GO:0042325	0.249441	0.603032	1118	2	1	17810	ENSRNOG00000006231
GO:BP	negative regulation of signaling	GO:0023057	0.249441	0.603032	1115	2	1	17810	ENSRNOG00000006231
GO:BP	negative regulation of cell communication	GO:0010648	0.249441	0.603032	1113	2	1	17810	ENSRNOG00000006231
GO:BP	response to steroid hormone	GO:0048545	0.249441	0.603032	261	178	5	17810	ENSRNOG00000000853,ENSRNOG00000000521,ENSRNOG00000007159,ENSRNOG00000021294,ENSRNOG00000013014
GO:BP	regulation of ERK1 and ERK2 cascade	GO:0070372	0.249755	0.602485	239	141	4	17810	ENSRNOG00000006715,ENSRNOG00000000239,ENSRNOG00000019270,ENSRNOG00000007159
GO:BP	biomineral tissue development	GO:0031214	0.250227	0.601667	136	17	1	17810	ENSRNOG00000006715
GO:BP	organic acid biosynthetic process	GO:0016053	0.250339	0.601471	231	10	1	17810	ENSRNOG00000014702
GO:BP	positive regulation of systemic arterial blood pressure	GO:0003084	0.250339	0.601471	13	178	1	17810	ENSRNOG00000013014
GO:BP	cellular extravasation	GO:0045123	0.250684	0.600874	55	196	2	17810	ENSRNOG00000007159,ENSRNOG00000050735
GO:BP	ribosomal subunit export from nucleus	GO:0000054	0.250799	0.600673	15	155	1	17810	ENSRNOG00000024603
GO:BP	ribosome localization	GO:0033750	0.250799	0.600673	15	155	1	17810	ENSRNOG00000024603
GO:BP	response to stress	GO:0006950	0.252348	0.598	3048	206	42	17810	ENSRNOG00000027990,ENSRNOG00000000853,ENSRNOG00000006715,ENSRNOG00000016257,ENSRNOG00000003807,ENSRNOG00000043114,ENSRNOG00000024159,ENSRNOG00000012881,ENSRNOG00000007437,ENSRNOG00000015294,ENSRNOG00000049422,ENSRNOG00000003546,ENSRNOG00000007743,ENSRNOG00000030187,ENSRNOG00000034139,ENSRNOG00000006345,ENSRNOG00000000239,ENSRNOG00000010208,ENSRNOG00000000521,ENSRNOG00000017869,ENSRNOG00000001889,…
GO:BP	biomineralization	GO:0110148	0.252348	0.598	138	17	1	17810	ENSRNOG00000006715
GO:BP	cation homeostasis	GO:0055080	0.252348	0.598	568	206	10	17810	ENSRNOG00000006715,ENSRNOG00000031506,ENSRNOG00000033776,ENSRNOG00000047988,ENSRNOG00000007164,ENSRNOG00000001889,ENSRNOG00000007159,ENSRNOG00000013014,ENSRNOG00000013118,ENSRNOG00000008609
GO:BP	cell surface receptor signaling pathway	GO:0007166	0.252462	0.597804	2262	5	2	17810	ENSRNOG00000006231,ENSRNOG00000011093
GO:BP	cell-cell signaling	GO:0007267	0.253039	0.596812	1145	2	1	17810	ENSRNOG00000006231
GO:BP	negative regulation of amyloid precursor protein catabolic process	GO:1902992	0.253329	0.596315	17	139	1	17810	ENSRNOG00000004517
GO:BP	regulation of neuroinflammatory response	GO:0150077	0.253329	0.596315	17	139	1	17810	ENSRNOG00000004517
GO:BP	regulation of mitotic cell cycle	GO:0007346	0.25355	0.595936	368	164	6	17810	ENSRNOG00000000853,ENSRNOG00000000521,ENSRNOG00000004517,ENSRNOG00000007159,ENSRNOG00000000827,ENSRNOG00000007089
GO:BP	regulation of B cell proliferation	GO:0030888	0.254125	0.594953	56	195	2	17810	ENSRNOG00000000521,ENSRNOG00000020845
GO:BP	positive regulation of cell differentiation	GO:0045597	0.254239	0.594758	712	31	3	17810	ENSRNOG00000032844,ENSRNOG00000006715,ENSRNOG00000023226
GO:BP	regulation of heterochromatin organization	GO:0120261	0.254447	0.594403	15	159	1	17810	ENSRNOG00000015411
GO:BP	cell cycle G1/S phase transition	GO:0044843	0.254447	0.594403	159	15	1	17810	ENSRNOG00000000853
GO:BP	ribonucleoside catabolic process	GO:0042454	0.254447	0.594403	15	159	1	17810	ENSRNOG00000015411
GO:BP	regulation of heterochromatin assembly	GO:0031445	0.254447	0.594403	15	159	1	17810	ENSRNOG00000015411
GO:BP	regulation of mitotic cell cycle phase transition	GO:1901990	0.254582	0.594172	226	151	4	17810	ENSRNOG00000000853,ENSRNOG00000000521,ENSRNOG00000007159,ENSRNOG00000000827
GO:BP	regulation of sensory perception of pain	GO:0051930	0.254737	0.593908	21	114	1	17810	ENSRNOG00000001889
GO:BP	protein targeting to ER	GO:0045047	0.255126	0.593244	28	86	1	17810	ENSRNOG00000006345
GO:BP	endoplasmic reticulum to cytosol transport	GO:1903513	0.255126	0.593244	28	86	1	17810	ENSRNOG00000006345
GO:BP	intracellular signal transduction	GO:0035556	0.255126	0.593244	2070	17	4	17810	ENSRNOG00000004107,ENSRNOG00000027990,ENSRNOG00000000853,ENSRNOG00000006715
GO:BP	regulation of lipopolysaccharide-mediated signaling pathway	GO:0031664	0.255126	0.593244	20	120	1	17810	ENSRNOG00000000137
GO:BP	retrograde protein transport, ER to cytosol	GO:0030970	0.255126	0.593244	28	86	1	17810	ENSRNOG00000006345
GO:BP	regulation of cell migration involved in sprouting angiogenesis	GO:0090049	0.25558	0.592473	35	69	1	17810	ENSRNOG00000003715
GO:BP	cellular component organization	GO:0016043	0.255824	0.592058	5231	18	8	17810	ENSRNOG00000006231,ENSRNOG00000032844,ENSRNOG00000011093,ENSRNOG00000004107,ENSRNOG00000008994,ENSRNOG00000000853,ENSRNOG00000048613,ENSRNOG00000016257
GO:BP	cellular copper ion homeostasis	GO:0006878	0.256175	0.591464	13	186	1	17810	ENSRNOG00000013118
GO:BP	interleukin-12 production	GO:0032615	0.256282	0.591282	55	201	2	17810	ENSRNOG00000017869,ENSRNOG00000017703
GO:BP	regulation of interleukin-12 production	GO:0032655	0.256282	0.591282	55	201	2	17810	ENSRNOG00000017869,ENSRNOG00000017703
GO:BP	inositol phosphate biosynthetic process	GO:0032958	0.256532	0.590858	18	135	1	17810	ENSRNOG00000019270
GO:BP	metanephros development	GO:0001656	0.256681	0.590607	84	29	1	17810	ENSRNOG00000003807
GO:BP	regulation of stress fiber assembly	GO:0051492	0.256693	0.590587	79	31	1	17810	ENSRNOG00000023226
GO:BP	neuron differentiation	GO:0030182	0.256693	0.590587	1184	2	1	17810	ENSRNOG00000006231
GO:BP	negative regulation of DNA-templated transcription, elongation	GO:0032785	0.256693	0.590587	12	203	1	17810	ENSRNOG00000007845
GO:BP	regulation of protein modification by small protein conjugation or removal	GO:1903320	0.256693	0.590587	203	12	1	17810	ENSRNOG00000004107
GO:BP	branched-chain amino acid metabolic process	GO:0009081	0.256693	0.590587	13	188	1	17810	ENSRNOG00000015514
GO:BP	regulation of defense response to virus by host	GO:0050691	0.256693	0.590587	35	70	1	17810	ENSRNOG00000030187
GO:BP	regulation of leukocyte apoptotic process	GO:2000106	0.256693	0.590587	72	34	1	17810	ENSRNOG00000024159
GO:BP	double-strand break repair via nonhomologous end joining	GO:0006303	0.256693	0.590587	50	49	1	17810	ENSRNOG00000015294
GO:BP	kinetochore organization	GO:0051383	0.256848	0.590324	19	129	1	17810	ENSRNOG00000011296
GO:BP	regulation of fibroblast proliferation	GO:0048145	0.256948	0.590155	80	139	2	17810	ENSRNOG00000000521,ENSRNOG00000004517
GO:BP	regulation of innate immune response	GO:0045088	0.25708	0.589932	159	70	2	17810	ENSRNOG00000006715,ENSRNOG00000030187
GO:BP	negative regulation of cyclin-dependent protein serine/threonine kinase activity	GO:0045736	0.257108	0.589884	23	107	1	17810	ENSRNOG00000000521
GO:BP	maturation of SSU-rRNA	GO:0030490	0.257108	0.589884	44	56	1	17810	ENSRNOG00000018774
GO:BP	lung morphogenesis	GO:0060425	0.257218	0.589699	59	189	2	17810	ENSRNOG00000050697,ENSRNOG00000058645
GO:BP	response to calcium ion	GO:0051592	0.257373	0.589437	108	206	3	17810	ENSRNOG00000015411,ENSRNOG00000007089,ENSRNOG00000008609
GO:BP	negative regulation of response to stimulus	GO:0048585	0.257519	0.589191	1334	17	3	17810	ENSRNOG00000006231,ENSRNOG00000000853,ENSRNOG00000006715
GO:BP	negative regulation of cellular catabolic process	GO:0031330	0.258006	0.588371	206	12	1	17810	ENSRNOG00000004107
GO:BP	platelet activation	GO:0030168	0.258051	0.588295	73	34	1	17810	ENSRNOG00000024159
GO:BP	rRNA-containing ribonucleoprotein complex export from nucleus	GO:0071428	0.258122	0.588176	16	155	1	17810	ENSRNOG00000024603
GO:BP	somatic diversification of immunoglobulins	GO:0016445	0.2587	0.587204	55	204	2	17810	ENSRNOG00000056209,ENSRNOG00000019150
GO:BP	cell-substrate junction assembly	GO:0007044	0.25901	0.586683	81	31	1	17810	ENSRNOG00000023226
GO:BP	smooth muscle cell apoptotic process	GO:0034390	0.25901	0.586683	18	139	1	17810	ENSRNOG00000004517
GO:BP	regulation of sensory perception	GO:0051931	0.25901	0.586683	22	114	1	17810	ENSRNOG00000001889
GO:BP	nucleobase-containing small molecule metabolic process	GO:0055086	0.25901	0.586683	473	159	7	17810	ENSRNOG00000001797,ENSRNOG00000001889,ENSRNOG00000000815,ENSRNOG00000002693,ENSRNOG00000004517,ENSRNOG00000000827,ENSRNOG00000015411
GO:BP	cellular cation homeostasis	GO:0030003	0.25901	0.586683	504	206	9	17810	ENSRNOG00000006715,ENSRNOG00000031506,ENSRNOG00000033776,ENSRNOG00000047988,ENSRNOG00000007164,ENSRNOG00000007159,ENSRNOG00000013014,ENSRNOG00000013118,ENSRNOG00000008609
GO:BP	phosphatidylserine metabolic process	GO:0006658	0.25901	0.586683	21	119	1	17810	ENSRNOG00000019859
[truncated: 1,973 more rows]

## Sheet: Table S4
Table S4. The GO and KEGG enrichment results of the down-regulated DEGs in RC_9_Nor (RC_9_Nor vs CC_9_Nor) in the cardiac muscle samples of the rats
source	term_name	term_id	adjusted_p_value	negative_log10_of_adjusted_p_value	term_size	query_size	intersection_size	effective_domain_size	intersections
GO:MF	histone methyltransferase activity	GO:0042054	0.00316467	2.49967	57	144	6	17382	ENSRNOG00000020915,ENSRNOG00000016680,ENSRNOG00000015133,ENSRNOG00000033522,ENSRNOG00000055525,ENSRNOG00000061080
GO:MF	transcription factor binding	GO:0008134	0.00589412	2.22958	454	107	11	17382	ENSRNOG00000012850,ENSRNOG00000012175,ENSRNOG00000020372,ENSRNOG00000016913,ENSRNOG00000023400,ENSRNOG00000047296,ENSRNOG00000008785,ENSRNOG00000016680,ENSRNOG00000017864,ENSRNOG00000009977,ENSRNOG00000021463
GO:MF	histone-lysine N-methyltransferase activity	GO:0018024	0.00589412	2.22958	44	144	5	17382	ENSRNOG00000020915,ENSRNOG00000016680,ENSRNOG00000015133,ENSRNOG00000055525,ENSRNOG00000061080
GO:MF	protein tyrosine/serine/threonine phosphatase activity	GO:0008138	0.00589412	2.22958	45	6	2	17382	ENSRNOG00000000695,ENSRNOG00000014285
GO:MF	protein-lysine N-methyltransferase activity	GO:0016279	0.00589412	2.22958	57	144	5	17382	ENSRNOG00000020915,ENSRNOG00000016680,ENSRNOG00000015133,ENSRNOG00000055525,ENSRNOG00000061080
GO:MF	1-phosphatidylinositol binding	GO:0005545	0.00589412	2.22958	11	147	3	17382	ENSRNOG00000021681,ENSRNOG00000061121,ENSRNOG00000010037
GO:MF	protein methyltransferase activity	GO:0008276	0.00589412	2.22958	86	144	6	17382	ENSRNOG00000020915,ENSRNOG00000016680,ENSRNOG00000015133,ENSRNOG00000033522,ENSRNOG00000055525,ENSRNOG00000061080
GO:MF	lysine N-methyltransferase activity	GO:0016278	0.00589412	2.22958	57	144	5	17382	ENSRNOG00000020915,ENSRNOG00000016680,ENSRNOG00000015133,ENSRNOG00000055525,ENSRNOG00000061080
GO:MF	histone methyltransferase activity (H3-K4 specific)	GO:0042800	0.00893064	2.04912	14	144	3	17382	ENSRNOG00000015133,ENSRNOG00000055525,ENSRNOG00000061080
GO:MF	histone methyltransferase activity (H3-K36 specific)	GO:0046975	0.0109447	1.9608	6	73	2	17382	ENSRNOG00000020915,ENSRNOG00000016680
GO:MF	zinc ion binding	GO:0008270	0.0119722	1.92183	676	139	15	17382	ENSRNOG00000010536,ENSRNOG00000020372,ENSRNOG00000014452,ENSRNOG00000023579,ENSRNOG00000015553,ENSRNOG00000018741,ENSRNOG00000016680,ENSRNOG00000015133,ENSRNOG00000009491,ENSRNOG00000024535,ENSRNOG00000021463,ENSRNOG00000018183,ENSRNOG00000014795,ENSRNOG00000011181,ENSRNOG00000055525
GO:MF	thyroid hormone receptor binding	GO:0046966	0.0119722	1.92183	19	127	3	17382	ENSRNOG00000016680,ENSRNOG00000009977,ENSRNOG00000003848
GO:MF	protein tyrosine phosphatase activity	GO:0004725	0.0154785	1.81027	99	6	2	17382	ENSRNOG00000000695,ENSRNOG00000014285
GO:MF	1-phosphatidylinositol-4-phosphate 3-kinase activity	GO:0035005	0.0168197	1.77418	5	131	2	17382	ENSRNOG00000056810,ENSRNOG00000029938
GO:MF	metal ion binding	GO:0046872	0.0264604	1.5774	2681	91	26	17382	ENSRNOG00000008444,ENSRNOG00000010536,ENSRNOG00000020372,ENSRNOG00000031263,ENSRNOG00000003213,ENSRNOG00000021681,ENSRNOG00000061121,ENSRNOG00000002701,ENSRNOG00000019948,ENSRNOG00000047296,ENSRNOG00000014452,ENSRNOG00000028335,ENSRNOG00000019322,ENSRNOG00000023579,ENSRNOG00000028616,ENSRNOG00000015553,ENSRNOG00000018741,ENSRNOG00000016680,ENSRNOG00000015133,ENSRNOG00000033522,ENSRNOG00000023548,…
GO:MF	N-methyltransferase activity	GO:0008170	0.0264604	1.5774	91	144	5	17382	ENSRNOG00000020915,ENSRNOG00000016680,ENSRNOG00000015133,ENSRNOG00000055525,ENSRNOG00000061080
GO:MF	DNA binding	GO:0003677	0.0294646	1.5307	1919	107	23	17382	ENSRNOG00000012850,ENSRNOG00000012175,ENSRNOG00000006378,ENSRNOG00000004061,ENSRNOG00000010536,ENSRNOG00000020372,ENSRNOG00000014460,ENSRNOG00000014753,ENSRNOG00000043095,ENSRNOG00000047296,ENSRNOG00000008785,ENSRNOG00000014452,ENSRNOG00000019322,ENSRNOG00000015553,ENSRNOG00000016680,ENSRNOG00000015133,ENSRNOG00000033522,ENSRNOG00000009491,ENSRNOG00000042951,ENSRNOG00000006689,ENSRNOG00000033556,…
GO:MF	phosphoprotein phosphatase activity	GO:0004721	0.0294646	1.5307	160	6	2	17382	ENSRNOG00000000695,ENSRNOG00000014285
GO:MF	oxidoreductase activity, acting on single donors with incorporation of molecular oxygen, incorporation of two atoms of oxygen	GO:0016702	0.0297666	1.52627	25	42	2	17382	ENSRNOG00000031263,ENSRNOG00000002701
GO:MF	3-hydroxyanthranilate 3,4-dioxygenase activity	GO:0000334	0.0297666	1.52627	1	25	1	17382	ENSRNOG00000031263
GO:MF	catalytic activity, acting on a protein	GO:0140096	0.0297666	1.52627	2165	38	12	17382	ENSRNOG00000000695,ENSRNOG00000012850,ENSRNOG00000031397,ENSRNOG00000014285,ENSRNOG00000008444,ENSRNOG00000020915,ENSRNOG00000029658,ENSRNOG00000020372,ENSRNOG00000016913,ENSRNOG00000034012,ENSRNOG00000023400,ENSRNOG00000030281
GO:MF	cation binding	GO:0043169	0.0297666	1.52627	2765	91	26	17382	ENSRNOG00000008444,ENSRNOG00000010536,ENSRNOG00000020372,ENSRNOG00000031263,ENSRNOG00000003213,ENSRNOG00000021681,ENSRNOG00000061121,ENSRNOG00000002701,ENSRNOG00000019948,ENSRNOG00000047296,ENSRNOG00000014452,ENSRNOG00000028335,ENSRNOG00000019322,ENSRNOG00000023579,ENSRNOG00000028616,ENSRNOG00000015553,ENSRNOG00000018741,ENSRNOG00000016680,ENSRNOG00000015133,ENSRNOG00000033522,ENSRNOG00000023548,…
GO:MF	1-phosphatidylinositol-3-kinase activity	GO:0016303	0.0297666	1.52627	8	131	2	17382	ENSRNOG00000056810,ENSRNOG00000029938
GO:MF	cytoskeletal protein binding	GO:0008092	0.0297666	1.52627	809	164	17	17382	ENSRNOG00000000695,ENSRNOG00000014285,ENSRNOG00000020915,ENSRNOG00000010999,ENSRNOG00000020423,ENSRNOG00000006807,ENSRNOG00000008471,ENSRNOG00000012207,ENSRNOG00000023781,ENSRNOG00000049452,ENSRNOG00000033791,ENSRNOG00000053203,ENSRNOG00000057826,ENSRNOG00000010037,ENSRNOG00000009563,ENSRNOG00000011826,ENSRNOG00000056106
GO:MF	oxidoreductase activity, acting on single donors with incorporation of molecular oxygen	GO:0016701	0.0302824	1.51881	26	42	2	17382	ENSRNOG00000031263,ENSRNOG00000002701
GO:MF	transition metal ion binding	GO:0046914	0.0309945	1.50872	973	139	17	17382	ENSRNOG00000010536,ENSRNOG00000020372,ENSRNOG00000031263,ENSRNOG00000014452,ENSRNOG00000023579,ENSRNOG00000028616,ENSRNOG00000015553,ENSRNOG00000018741,ENSRNOG00000016680,ENSRNOG00000015133,ENSRNOG00000009491,ENSRNOG00000024535,ENSRNOG00000021463,ENSRNOG00000018183,ENSRNOG00000014795,ENSRNOG00000011181,ENSRNOG00000055525
GO:MF	RNA polymerase II transcription regulatory region sequence-specific DNA binding	GO:0000977	0.0309945	1.50872	997	32	7	17382	ENSRNOG00000012175,ENSRNOG00000006378,ENSRNOG00000010536,ENSRNOG00000020372,ENSRNOG00000014460,ENSRNOG00000014753,ENSRNOG00000043095
GO:MF	transcription cis-regulatory region binding	GO:0000976	0.0331499	1.47952	1086	127	17	17382	ENSRNOG00000012175,ENSRNOG00000006378,ENSRNOG00000010536,ENSRNOG00000020372,ENSRNOG00000014460,ENSRNOG00000014753,ENSRNOG00000043095,ENSRNOG00000008785,ENSRNOG00000014452,ENSRNOG00000016680,ENSRNOG00000033522,ENSRNOG00000006689,ENSRNOG00000009977,ENSRNOG00000021463,ENSRNOG00000014795,ENSRNOG00000026239,ENSRNOG00000003848
GO:MF	transcription regulatory region nucleic acid binding	GO:0001067	0.0331499	1.47952	1089	127	17	17382	ENSRNOG00000012175,ENSRNOG00000006378,ENSRNOG00000010536,ENSRNOG00000020372,ENSRNOG00000014460,ENSRNOG00000014753,ENSRNOG00000043095,ENSRNOG00000008785,ENSRNOG00000014452,ENSRNOG00000016680,ENSRNOG00000033522,ENSRNOG00000006689,ENSRNOG00000009977,ENSRNOG00000021463,ENSRNOG00000014795,ENSRNOG00000026239,ENSRNOG00000003848
GO:MF	homogentisate 1,2-dioxygenase activity	GO:0004411	0.0331499	1.47952	1	42	1	17382	ENSRNOG00000002701
GO:MF	sequence-specific DNA binding	GO:0043565	0.0331499	1.47952	1278	127	19	17382	ENSRNOG00000012175,ENSRNOG00000006378,ENSRNOG00000010536,ENSRNOG00000020372,ENSRNOG00000014460,ENSRNOG00000014753,ENSRNOG00000043095,ENSRNOG00000047296,ENSRNOG00000008785,ENSRNOG00000014452,ENSRNOG00000015553,ENSRNOG00000016680,ENSRNOG00000033522,ENSRNOG00000006689,ENSRNOG00000009977,ENSRNOG00000021463,ENSRNOG00000014795,ENSRNOG00000026239,ENSRNOG00000003848
GO:MF	dioxygenase activity	GO:0051213	0.0333842	1.47646	76	64	3	17382	ENSRNOG00000031263,ENSRNOG00000002701,ENSRNOG00000023579
GO:MF	RNA polymerase II cis-regulatory region sequence-specific DNA binding	GO:0000978	0.0333842	1.47646	845	30	6	17382	ENSRNOG00000012175,ENSRNOG00000006378,ENSRNOG00000010536,ENSRNOG00000020372,ENSRNOG00000014460,ENSRNOG00000014753
GO:MF	beta-catenin binding	GO:0008013	0.0333842	1.47646	80	127	4	17382	ENSRNOG00000014753,ENSRNOG00000020423,ENSRNOG00000033791,ENSRNOG00000003848
GO:MF	gamma-catenin binding	GO:0045295	0.0333842	1.47646	12	115	2	17382	ENSRNOG00000020423,ENSRNOG00000033791
GO:MF	phosphatase binding	GO:0019902	0.0333842	1.47646	158	9	2	17382	ENSRNOG00000012175,ENSRNOG00000050437
GO:MF	phosphatidylinositol 3-kinase activity	GO:0035004	0.03398	1.46878	11	131	2	17382	ENSRNOG00000056810,ENSRNOG00000029938
GO:MF	phosphatidylinositol kinase activity	GO:0052742	0.035141	1.45419	12	131	2	17382	ENSRNOG00000056810,ENSRNOG00000029938
GO:MF	phosphatase activity	GO:0016791	0.035141	1.45419	258	6	2	17382	ENSRNOG00000000695,ENSRNOG00000014285
GO:MF	cis-regulatory region sequence-specific DNA binding	GO:0000987	0.035141	1.45419	869	30	6	17382	ENSRNOG00000012175,ENSRNOG00000006378,ENSRNOG00000010536,ENSRNOG00000020372,ENSRNOG00000014460,ENSRNOG00000014753
GO:MF	fructose-1-phosphate aldolase activity	GO:0061609	0.035141	1.45419	1	60	1	17382	ENSRNOG00000006807
GO:MF	chromatin binding	GO:0003682	0.035141	1.45419	528	100	9	17382	ENSRNOG00000012175,ENSRNOG00000020372,ENSRNOG00000014753,ENSRNOG00000019322,ENSRNOG00000016680,ENSRNOG00000015133,ENSRNOG00000009491,ENSRNOG00000006689,ENSRNOG00000043102
GO:MF	histone acetyltransferase activity	GO:0004402	0.035141	1.45419	31	2	1	17382	ENSRNOG00000012850
GO:MF	peptide-lysine-N-acetyltransferase activity	GO:0061733	0.0365559	1.43704	33	2	1	17382	ENSRNOG00000012850
GO:MF	protein serine kinase activity (using GTP as donor)	GO:0106264	0.0368606	1.43344	1	68	1	17382	ENSRNOG00000028616
GO:MF	peptide N-acetyltransferase activity	GO:0034212	0.0414735	1.38223	40	2	1	17382	ENSRNOG00000012850
GO:MF	lysophosphatidic acid receptor activity	GO:0070915	0.0414735	1.38223	4	20	1	17382	ENSRNOG00000002428
GO:MF	sequence-specific double-stranded DNA binding	GO:1990837	0.0423536	1.37311	1180	32	7	17382	ENSRNOG00000012175,ENSRNOG00000006378,ENSRNOG00000010536,ENSRNOG00000020372,ENSRNOG00000014460,ENSRNOG00000014753,ENSRNOG00000043095
GO:MF	phosphatidylinositol phosphate kinase activity	GO:0016307	0.0423536	1.37311	14	131	2	17382	ENSRNOG00000056810,ENSRNOG00000029938
GO:MF	phosphatidylinositol-3,4-bisphosphate 5-kinase activity	GO:0052812	0.0439197	1.35734	4	23	1	17382	ENSRNOG00000056810
GO:MF	phosphoric ester hydrolase activity	GO:0042578	0.0439197	1.35734	334	6	2	17382	ENSRNOG00000000695,ENSRNOG00000014285
GO:MF	methyltransferase activity	GO:0008168	0.0445105	1.35154	194	144	6	17382	ENSRNOG00000020915,ENSRNOG00000016680,ENSRNOG00000015133,ENSRNOG00000033522,ENSRNOG00000055525,ENSRNOG00000061080
GO:MF	actin binding	GO:0003779	0.0445105	1.35154	342	6	2	17382	ENSRNOG00000000695,ENSRNOG00000014285
GO:MF	tubulin binding	GO:0015631	0.0445105	1.35154	317	179	9	17382	ENSRNOG00000020915,ENSRNOG00000010999,ENSRNOG00000020423,ENSRNOG00000008471,ENSRNOG00000012207,ENSRNOG00000033791,ENSRNOG00000011826,ENSRNOG00000056106,ENSRNOG00000010050
GO:MF	steroid hormone receptor activity	GO:0003707	0.04622	1.33517	19	107	2	17382	ENSRNOG00000012830,ENSRNOG00000021463
GO:MF	high-affinity sodium:dicarboxylate symporter activity	GO:0015362	0.0470332	1.3276	1	114	1	17382	ENSRNOG00000019118
GO:MF	lysophosphatidic acid binding	GO:0035727	0.0470332	1.3276	6	20	1	17382	ENSRNOG00000002428
GO:MF	glycylpeptide N-tetradecanoyltransferase activity	GO:0004379	0.0470332	1.3276	2	55	1	17382	ENSRNOG00000026248
GO:MF	transferase activity, transferring one-carbon groups	GO:0016741	0.0470332	1.3276	204	144	6	17382	ENSRNOG00000020915,ENSRNOG00000016680,ENSRNOG00000015133,ENSRNOG00000033522,ENSRNOG00000055525,ENSRNOG00000061080
GO:MF	eukaryotic initiation factor 4E binding	GO:0008190	0.0470332	1.3276	8	15	1	17382	ENSRNOG00000055391
GO:MF	double-stranded DNA binding	GO:0003690	0.0470332	1.3276	1243	32	7	17382	ENSRNOG00000012175,ENSRNOG00000006378,ENSRNOG00000010536,ENSRNOG00000020372,ENSRNOG00000014460,ENSRNOG00000014753,ENSRNOG00000043095
GO:MF	alkylglycerone-phosphate synthase activity	GO:0008609	0.0470332	1.3276	1	122	1	17382	ENSRNOG00000001547
GO:MF	ferrous iron binding	GO:0008198	0.0470332	1.3276	34	64	2	17382	ENSRNOG00000031263,ENSRNOG00000023579
GO:MF	sodium:dicarboxylate symporter activity	GO:0017153	0.0470332	1.3276	1	114	1	17382	ENSRNOG00000019118
GO:MF	S-adenosylmethionine-dependent methyltransferase activity	GO:0008757	0.0473922	1.32429	148	144	5	17382	ENSRNOG00000020915,ENSRNOG00000016680,ENSRNOG00000015133,ENSRNOG00000055525,ENSRNOG00000061080
GO:MF	arginyltransferase activity	GO:0004057	0.0473922	1.32429	1	136	1	17382	ENSRNOG00000024414
GO:MF	N-acetyltransferase activity	GO:0008080	0.0473922	1.32429	68	2	1	17382	ENSRNOG00000012850
GO:MF	phosphoenolpyruvate carboxykinase (GTP) activity	GO:0004613	0.0473922	1.32429	2	68	1	17382	ENSRNOG00000028616
GO:MF	protein binding	GO:0005515	0.0473922	1.32429	7780	12	10	17382	ENSRNOG00000000695,ENSRNOG00000012850,ENSRNOG00000027756,ENSRNOG00000012175,ENSRNOG00000014285,ENSRNOG00000016948,ENSRNOG00000006378,ENSRNOG00000050437,ENSRNOG00000008444,ENSRNOG00000011789
GO:MF	phosphoenolpyruvate carboxykinase activity	GO:0004611	0.0473922	1.32429	2	68	1	17382	ENSRNOG00000028616
GO:MF	placental growth factor-activated receptor activity	GO:0036332	0.0474118	1.32411	1	138	1	17382	ENSRNOG00000000940
GO:MF	selenocysteine insertion sequence binding	GO:0035368	0.0479878	1.31887	3	48	1	17382	ENSRNOG00000008629
GO:MF	DNA-binding transcription activator activity, RNA polymerase II-specific	GO:0001228	0.0479878	1.31887	411	18	3	17382	ENSRNOG00000012175,ENSRNOG00000006378,ENSRNOG00000010536
GO:MF	DNA-binding transcription activator activity	GO:0001216	0.0483845	1.31529	415	18	3	17382	ENSRNOG00000012175,ENSRNOG00000006378,ENSRNOG00000010536
GO:MF	DNA-binding transcription repressor activity	GO:0001217	0.0488909	1.31077	248	124	6	17382	ENSRNOG00000012175,ENSRNOG00000043095,ENSRNOG00000014452,ENSRNOG00000033522,ENSRNOG00000021463,ENSRNOG00000014795
GO:MF	DNA-binding transcription repressor activity, RNA polymerase II-specific	GO:0001227	0.0488909	1.31077	248	124	6	17382	ENSRNOG00000012175,ENSRNOG00000043095,ENSRNOG00000014452,ENSRNOG00000033522,ENSRNOG00000021463,ENSRNOG00000014795
GO:MF	DNA-binding transcription factor activity, RNA polymerase II-specific	GO:0000981	0.049524	1.30518	1006	32	6	17382	ENSRNOG00000012175,ENSRNOG00000006378,ENSRNOG00000010536,ENSRNOG00000014460,ENSRNOG00000014753,ENSRNOG00000043095
GO:MF	phosphatidylinositol-4,5-bisphosphate 3-kinase activity	GO:0046934	0.049524	1.30518	7	23	1	17382	ENSRNOG00000056810
GO:MF	phosphatidylinositol bisphosphate kinase activity	GO:0052813	0.049524	1.30518	7	23	1	17382	ENSRNOG00000056810
GO:MF	acetyltransferase activity	GO:0016407	0.0511031	1.29155	84	2	1	17382	ENSRNOG00000012850
GO:MF	microtubule binding	GO:0008017	0.0513361	1.28958	233	179	7	17382	ENSRNOG00000010999,ENSRNOG00000020423,ENSRNOG00000008471,ENSRNOG00000012207,ENSRNOG00000033791,ENSRNOG00000011826,ENSRNOG00000010050
GO:MF	phosphoribosylformylglycinamidine synthase activity	GO:0004642	0.0513361	1.28958	1	171	1	17382	ENSRNOG00000005193
GO:MF	N-acyltransferase activity	GO:0016410	0.0513361	1.28958	90	2	1	17382	ENSRNOG00000012850
GO:MF	protein serine phosphatase activity	GO:0106306	0.0513361	1.28958	31	6	1	17382	ENSRNOG00000014285
GO:MF	heparanase activity	GO:0030305	0.0513361	1.28958	1	178	1	17382	ENSRNOG00000002188
GO:MF	protein threonine phosphatase activity	GO:0106307	0.0513361	1.28958	31	6	1	17382	ENSRNOG00000014285
GO:MF	protein tyrosine kinase collagen receptor activity	GO:0038062	0.0513361	1.28958	2	89	1	17382	ENSRNOG00000002881
GO:MF	phospholipid binding	GO:0005543	0.0513361	1.28958	365	41	4	17382	ENSRNOG00000002428,ENSRNOG00000011435,ENSRNOG00000021681,ENSRNOG00000061121
GO:MF	protein phosphatase 2A binding	GO:0051721	0.0515632	1.28766	21	9	1	17382	ENSRNOG00000050437
GO:MF	potassium ion binding	GO:0030955	0.0574549	1.24067	10	22	1	17382	ENSRNOG00000020372
GO:MF	DEAD/H-box RNA helicase binding	GO:0017151	0.0574549	1.24067	7	32	1	17382	ENSRNOG00000043095
GO:MF	protein phosphatase inhibitor activity	GO:0004864	0.0574549	1.24067	25	9	1	17382	ENSRNOG00000050437
GO:MF	RNA polymerase II intronic transcription regulatory region sequence-specific DNA binding	GO:0001162	0.0574549	1.24067	9	24	1	17382	ENSRNOG00000014460
GO:MF	myristoyltransferase activity	GO:0019107	0.0574549	1.24067	4	55	1	17382	ENSRNOG00000026248
GO:MF	melanocyte-stimulating hormone receptor activity	GO:0004980	0.0574549	1.24067	2	110	1	17382	ENSRNOG00000018692
GO:MF	alpha-ketoglutarate transmembrane transporter activity	GO:0015139	0.0577452	1.23848	2	114	1	17382	ENSRNOG00000019118
GO:MF	DNA-binding transcription factor activity	GO:0003700	0.0592572	1.22726	1094	32	6	17382	ENSRNOG00000012175,ENSRNOG00000006378,ENSRNOG00000010536,ENSRNOG00000014460,ENSRNOG00000014753,ENSRNOG00000043095
GO:MF	fructose binding	GO:0070061	0.0594346	1.22596	4	60	1	17382	ENSRNOG00000006807
GO:MF	DNA-binding transcription factor binding	GO:0140297	0.0597654	1.22355	196	127	5	17382	ENSRNOG00000023400,ENSRNOG00000008785,ENSRNOG00000016680,ENSRNOG00000009977,ENSRNOG00000003848
GO:MF	carbon-carbon lyase activity	GO:0016830	0.0597654	1.22355	47	68	2	17382	ENSRNOG00000006807,ENSRNOG00000028616
GO:MF	sodium:bicarbonate symporter activity	GO:0008510	0.0597654	1.22355	3	87	1	17382	ENSRNOG00000003134
GO:MF	MRF binding	GO:0043426	0.0597654	1.22355	5	52	1	17382	ENSRNOG00000008785
GO:MF	transcription regulator activity	GO:0140110	0.0597654	1.22355	1455	32	7	17382	ENSRNOG00000012175,ENSRNOG00000006378,ENSRNOG00000010536,ENSRNOG00000020372,ENSRNOG00000014460,ENSRNOG00000014753,ENSRNOG00000043095
GO:MF	ion binding	GO:0043167	0.0597654	1.22355	4422	91	33	17382	ENSRNOG00000031397,ENSRNOG00000008444,ENSRNOG00000010536,ENSRNOG00000002428,ENSRNOG00000020372,ENSRNOG00000031263,ENSRNOG00000016913,ENSRNOG00000003213,ENSRNOG00000021681,ENSRNOG00000061121,ENSRNOG00000002701,ENSRNOG00000019948,ENSRNOG00000047296,ENSRNOG00000014452,ENSRNOG00000001296,ENSRNOG00000028335,ENSRNOG00000019322,ENSRNOG00000023579,ENSRNOG00000002862,ENSRNOG00000028616,ENSRNOG00000015553,…
GO:MF	methylcytosine dioxygenase activity	GO:0070579	0.0597654	1.22355	4	64	1	17382	ENSRNOG00000023579
GO:MF	phosphatase inhibitor activity	GO:0019212	0.0597654	1.22355	29	9	1	17382	ENSRNOG00000050437
GO:MF	5'-3' exoribonuclease activity	GO:0004534	0.059884	1.22269	3	88	1	17382	ENSRNOG00000042951
GO:MF	fructose-bisphosphate aldolase activity	GO:0004332	0.0639013	1.19449	5	60	1	17382	ENSRNOG00000006807
GO:MF	STAT family protein binding	GO:0097677	0.0639013	1.19449	8	37	1	17382	ENSRNOG00000023400
GO:MF	TFIIIC-class transcription factor complex binding	GO:0001156	0.0639013	1.19449	3	101	1	17382	ENSRNOG00000017864
GO:MF	translation repressor activity	GO:0030371	0.0639013	1.19449	19	15	1	17382	ENSRNOG00000055391
GO:MF	ubiquitin-protein transferase activity	GO:0004842	0.0639013	1.19449	337	51	4	17382	ENSRNOG00000008444,ENSRNOG00000029658,ENSRNOG00000023400,ENSRNOG00000051671
GO:MF	histone methyltransferase activity (H4-K20 specific)	GO:0042799	0.0639013	1.19449	4	73	1	17382	ENSRNOG00000016680
GO:MF	bioactive lipid receptor activity	GO:0045125	0.0639013	1.19449	15	20	1	17382	ENSRNOG00000002428
GO:MF	RNA polymerase III general transcription initiation factor binding	GO:0001025	0.0639013	1.19449	3	101	1	17382	ENSRNOG00000017864
GO:MF	ephrin receptor binding	GO:0046875	0.0642669	1.19201	28	11	1	17382	ENSRNOG00000008444
GO:MF	intronic transcription regulatory region sequence-specific DNA binding	GO:0001161	0.0645341	1.19021	13	24	1	17382	ENSRNOG00000014460
GO:MF	alkali metal ion binding	GO:0031420	0.0676438	1.16977	15	22	1	17382	ENSRNOG00000020372
GO:MF	solute:bicarbonate symporter activity	GO:0140410	0.0702052	1.15363	4	87	1	17382	ENSRNOG00000003134
GO:MF	transcription termination site sequence-specific DNA binding	GO:0001147	0.0702052	1.15363	2	175	1	17382	ENSRNOG00000013491
GO:MF	ubiquitin-like protein transferase activity	GO:0019787	0.0702052	1.15363	353	51	4	17382	ENSRNOG00000008444,ENSRNOG00000029658,ENSRNOG00000023400,ENSRNOG00000051671
GO:MF	nucleic acid binding	GO:0003676	0.0719685	1.14286	3144	32	11	17382	ENSRNOG00000012850,ENSRNOG00000012175,ENSRNOG00000006378,ENSRNOG00000004061,ENSRNOG00000055391,ENSRNOG00000010536,ENSRNOG00000020372,ENSRNOG00000014460,ENSRNOG00000003213,ENSRNOG00000014753,ENSRNOG00000043095
GO:MF	hydrolase activity, acting on ester bonds	GO:0016788	0.0739564	1.13102	694	6	2	17382	ENSRNOG00000000695,ENSRNOG00000014285
GO:MF	extracellularly ATP-gated cation channel activity	GO:0004931	0.0763852	1.11699	7	56	1	17382	ENSRNOG00000001296
GO:MF	acyltransferase activity, transferring groups other than amino-acyl groups	GO:0016747	0.0779074	1.10842	204	2	1	17382	ENSRNOG00000012850
GO:MF	steroid binding	GO:0005496	0.0779074	1.10842	72	57	2	17382	ENSRNOG00000011435,ENSRNOG00000012830
GO:MF	protein serine/threonine phosphatase activity	GO:0004722	0.0779074	1.10842	68	6	1	17382	ENSRNOG00000014285
GO:MF	translation initiation factor binding	GO:0031369	0.0789399	1.1027	28	15	1	17382	ENSRNOG00000055391
GO:MF	HMG box domain binding	GO:0071837	0.0789399	1.1027	18	24	1	17382	ENSRNOG00000014460
GO:MF	cysteine-type exopeptidase activity	GO:0070004	0.0789399	1.1027	5	85	1	17382	ENSRNOG00000009636
GO:MF	phosphatase regulator activity	GO:0019208	0.0789399	1.1027	47	9	1	17382	ENSRNOG00000050437
GO:MF	phosphotyrosine residue binding	GO:0001784	0.0789399	1.1027	39	11	1	17382	ENSRNOG00000008444
GO:MF	histone deacetylase activity	GO:0004407	0.0837174	1.07718	21	22	1	17382	ENSRNOG00000020372
GO:MF	acyltransferase activity	GO:0016746	0.0842634	1.07436	233	2	1	17382	ENSRNOG00000012850
GO:MF	FAD binding	GO:0071949	0.0848588	1.0713	33	135	2	17382	ENSRNOG00000001547,ENSRNOG00000053203
GO:MF	protein deacetylase activity	GO:0033558	0.0857177	1.06693	22	22	1	17382	ENSRNOG00000020372
GO:MF	alpha-tubulin binding	GO:0043014	0.0866568	1.0622	29	17	1	17382	ENSRNOG00000020915
GO:MF	retinoic acid-responsive element binding	GO:0044323	0.0867473	1.06174	4	124	1	17382	ENSRNOG00000014795
GO:MF	ATP-gated ion channel activity	GO:0035381	0.0873353	1.05881	9	56	1	17382	ENSRNOG00000001296
GO:MF	molecular sequestering activity	GO:0140313	0.0889191	1.051	4	137	1	17382	ENSRNOG00000046086
GO:MF	protein phosphorylated amino acid binding	GO:0045309	0.0889191	1.051	50	11	1	17382	ENSRNOG00000008444
GO:MF	protein phosphatase regulator activity	GO:0019888	0.0889191	1.051	59	9	1	17382	ENSRNOG00000050437
GO:MF	collagen receptor activity	GO:0038064	0.0889191	1.051	6	89	1	17382	ENSRNOG00000002881
GO:MF	serine-type endopeptidase activity	GO:0004252	0.0889191	1.051	202	59	3	17382	ENSRNOG00000034012,ENSRNOG00000030281,ENSRNOG00000033706
GO:MF	G-quadruplex RNA binding	GO:0002151	0.0889191	1.051	6	88	1	17382	ENSRNOG00000042951
GO:MF	melanocortin receptor activity	GO:0004977	0.0889191	1.051	5	110	1	17382	ENSRNOG00000018692
GO:MF	phosphoprotein binding	GO:0051219	0.0889191	1.051	80	147	3	17382	ENSRNOG00000008444,ENSRNOG00000009977,ENSRNOG00000010037
GO:MF	RNA polymerase II-specific DNA-binding transcription factor binding	GO:0061629	0.0889191	1.051	162	127	4	17382	ENSRNOG00000023400,ENSRNOG00000016680,ENSRNOG00000009977,ENSRNOG00000003848
GO:MF	protein sequestering activity	GO:0140311	0.0889191	1.051	4	137	1	17382	ENSRNOG00000046086
GO:MF	succinate transmembrane transporter activity	GO:0015141	0.0914961	1.0386	5	114	1	17382	ENSRNOG00000019118
GO:MF	transferase activity	GO:0016740	0.093726	1.02814	2097	149	26	17382	ENSRNOG00000012850,ENSRNOG00000031397,ENSRNOG00000008444,ENSRNOG00000020915,ENSRNOG00000029658,ENSRNOG00000056810,ENSRNOG00000016913,ENSRNOG00000023400,ENSRNOG00000051671,ENSRNOG00000026248,ENSRNOG00000028616,ENSRNOG00000016680,ENSRNOG00000015133,ENSRNOG00000033522,ENSRNOG00000061262,ENSRNOG00000002881,ENSRNOG00000002031,ENSRNOG00000018183,ENSRNOG00000011407,ENSRNOG00000001547,ENSRNOG00000029938,…
GO:MF	hedgehog family protein binding	GO:0097108	0.093806	1.02777	4	148	1	17382	ENSRNOG00000013123
GO:MF	piRNA binding	GO:0034584	0.0969655	1.01338	5	125	1	17382	ENSRNOG00000009043
GO:MF	solute:sodium symporter activity	GO:0015370	0.0969655	1.01338	45	114	2	17382	ENSRNOG00000003134,ENSRNOG00000019118
GO:MF	protein C-terminus binding	GO:0008022	0.0969655	1.01338	141	152	4	17382	ENSRNOG00000019340,ENSRNOG00000003848,ENSRNOG00000010037,ENSRNOG00000004709
GO:MF	serine-type peptidase activity	GO:0008236	0.0994018	1.00261	215	59	3	17382	ENSRNOG00000034012,ENSRNOG00000030281,ENSRNOG00000033706
GO:MF	lipid kinase activity	GO:0001727	0.100256	0.998889	5	131	1	17382	ENSRNOG00000029938
GO:MF	ligand-activated transcription factor activity	GO:0098531	0.100511	0.997788	43	124	2	17382	ENSRNOG00000021463,ENSRNOG00000014795
GO:MF	nuclear receptor activity	GO:0004879	0.100511	0.997788	43	124	2	17382	ENSRNOG00000021463,ENSRNOG00000014795
GO:MF	glutathione transmembrane transporter activity	GO:0034634	0.100889	0.996157	6	114	1	17382	ENSRNOG00000019118
GO:MF	nuclear receptor binding	GO:0016922	0.100889	0.996157	102	127	3	17382	ENSRNOG00000016680,ENSRNOG00000009977,ENSRNOG00000003848
GO:MF	tripeptide transmembrane transporter activity	GO:0042937	0.100889	0.996157	6	114	1	17382	ENSRNOG00000019118
GO:MF	serine hydrolase activity	GO:0017171	0.100889	0.996157	219	59	3	17382	ENSRNOG00000034012,ENSRNOG00000030281,ENSRNOG00000033706
GO:MF	translation initiation factor activity	GO:0003743	0.102651	0.988639	55	101	2	17382	ENSRNOG00000055391,ENSRNOG00000017864
GO:MF	sodium ion transmembrane transporter activity	GO:0015081	0.102651	0.988639	109	121	3	17382	ENSRNOG00000003134,ENSRNOG00000019118,ENSRNOG00000005007
GO:MF	G-quadruplex DNA binding	GO:0051880	0.102651	0.988639	8	88	1	17382	ENSRNOG00000042951
GO:MF	syndecan binding	GO:0045545	0.102651	0.988639	4	178	1	17382	ENSRNOG00000002188
GO:MF	GTP-dependent protein binding	GO:0030742	0.102651	0.988639	18	40	1	17382	ENSRNOG00000021681
GO:MF	SH3 domain binding	GO:0017124	0.105335	0.977427	68	11	1	17382	ENSRNOG00000008444
GO:MF	calcium ion binding	GO:0005509	0.105335	0.977427	630	168	11	17382	ENSRNOG00000008444,ENSRNOG00000028335,ENSRNOG00000019322,ENSRNOG00000023548,ENSRNOG00000012207,ENSRNOG00000024535,ENSRNOG00000033087,ENSRNOG00000002001,ENSRNOG00000013123,ENSRNOG00000052687,ENSRNOG00000039476
GO:MF	phosphatidylinositol binding	GO:0035091	0.105335	0.977427	225	147	5	17382	ENSRNOG00000021681,ENSRNOG00000061121,ENSRNOG00000029938,ENSRNOG00000055527,ENSRNOG00000010037
GO:MF	deacetylase activity	GO:0019213	0.106987	0.97067	35	22	1	17382	ENSRNOG00000020372
GO:MF	lipid binding	GO:0008289	0.109664	0.959934	594	57	5	17382	ENSRNOG00000002428,ENSRNOG00000011435,ENSRNOG00000021681,ENSRNOG00000061121,ENSRNOG00000012830
GO:MF	vascular endothelial growth factor-activated receptor activity	GO:0005021	0.113163	0.946294	6	138	1	17382	ENSRNOG00000000940
GO:MF	chemorepellent activity	GO:0045499	0.113163	0.946294	18	46	1	17382	ENSRNOG00000004033
GO:MF	aldehyde-lyase activity	GO:0016832	0.113887	0.943527	14	60	1	17382	ENSRNOG00000006807
GO:MF	voltage-gated chloride channel activity	GO:0005247	0.113914	0.943424	13	65	1	17382	ENSRNOG00000002862
GO:MF	neuropeptide binding	GO:0042923	0.117321	0.930623	8	110	1	17382	ENSRNOG00000018692
GO:MF	retinoid X receptor binding	GO:0046965	0.117321	0.930623	12	73	1	17382	ENSRNOG00000016680
GO:MF	transcription corepressor activity	GO:0003714	0.122647	0.911344	141	104	3	17382	ENSRNOG00000020372,ENSRNOG00000016680,ENSRNOG00000033556
GO:MF	dipeptidase activity	GO:0016805	0.122647	0.911344	11	85	1	17382	ENSRNOG00000009636
GO:MF	structural constituent of skin epidermis	GO:0030280	0.122647	0.911344	6	155	1	17382	ENSRNOG00000009563
GO:MF	unmethylated CpG binding	GO:0045322	0.126647	0.897404	7	139	1	17382	ENSRNOG00000055525
GO:MF	microtubule plus-end binding	GO:0051010	0.12734	0.895034	17	58	1	17382	ENSRNOG00000020423
GO:MF	transcription coregulator activity	GO:0003712	0.129188	0.888778	374	127	6	17382	ENSRNOG00000020372,ENSRNOG00000019322,ENSRNOG00000016680,ENSRNOG00000033556,ENSRNOG00000009977,ENSRNOG00000003848
GO:MF	semaphorin receptor binding	GO:0030215	0.129188	0.888778	22	46	1	17382	ENSRNOG00000004033
GO:MF	organic cyclic compound binding	GO:0097159	0.129444	0.887917	5091	32	14	17382	ENSRNOG00000012850,ENSRNOG00000031397,ENSRNOG00000012175,ENSRNOG00000006378,ENSRNOG00000004061,ENSRNOG00000055391,ENSRNOG00000010536,ENSRNOG00000020372,ENSRNOG00000014460,ENSRNOG00000011435,ENSRNOG00000016913,ENSRNOG00000003213,ENSRNOG00000014753,ENSRNOG00000043095
GO:MF	cholesterol binding	GO:0015485	0.129444	0.887917	38	27	1	17382	ENSRNOG00000011435
GO:MF	protein phosphatase binding	GO:0019903	0.129444	0.887917	115	9	1	17382	ENSRNOG00000050437
GO:MF	phosphatidylserine binding	GO:0001786	0.129444	0.887917	38	27	1	17382	ENSRNOG00000011435
GO:MF	protein dimerization activity	GO:0046983	0.129456	0.887876	881	8	2	17382	ENSRNOG00000027756,ENSRNOG00000006378
GO:MF	inorganic anion exchanger activity	GO:0005452	0.129456	0.887876	12	87	1	17382	ENSRNOG00000003134
GO:MF	purinergic nucleotide receptor activity	GO:0001614	0.130041	0.885921	19	56	1	17382	ENSRNOG00000001296
GO:MF	nucleotide receptor activity	GO:0016502	0.130041	0.885921	19	56	1	17382	ENSRNOG00000001296
GO:MF	binding	GO:0005488	0.130688	0.883763	12725	9	9	17382	ENSRNOG00000000695,ENSRNOG00000012850,ENSRNOG00000027756,ENSRNOG00000031397,ENSRNOG00000012175,ENSRNOG00000014285,ENSRNOG00000016948,ENSRNOG00000006378,ENSRNOG00000050437
GO:MF	filamin binding	GO:0031005	0.130688	0.883763	12	90	1	17382	ENSRNOG00000049452
GO:MF	tumor necrosis factor binding	GO:0043120	0.13205	0.879261	8	137	1	17382	ENSRNOG00000046086
GO:MF	voltage-gated anion channel activity	GO:0008308	0.139013	0.856944	18	65	1	17382	ENSRNOG00000002862
GO:MF	solute:proton antiporter activity	GO:0015299	0.139013	0.856944	18	65	1	17382	ENSRNOG00000002862
GO:MF	thiol oxidase activity	GO:0016972	0.13947	0.855519	7	169	1	17382	ENSRNOG00000002609
GO:MF	oxidoreductase activity, acting on a sulfur group of donors, disulfide as acceptor	GO:0016671	0.13947	0.855519	7	169	1	17382	ENSRNOG00000002609
GO:MF	bicarbonate transmembrane transporter activity	GO:0015106	0.141742	0.848501	14	87	1	17382	ENSRNOG00000003134
GO:MF	dynein complex binding	GO:0070840	0.141742	0.848501	21	58	1	17382	ENSRNOG00000020423
GO:MF	oligopeptide transmembrane transporter activity	GO:0035673	0.145164	0.83814	11	114	1	17382	ENSRNOG00000019118
GO:MF	translation factor activity, RNA binding	GO:0008135	0.146742	0.833445	86	15	1	17382	ENSRNOG00000055391
GO:MF	sterol binding	GO:0032934	0.146742	0.833445	48	27	1	17382	ENSRNOG00000011435
GO:MF	enzyme binding	GO:0019899	0.146742	0.833445	1677	62	10	17382	ENSRNOG00000012175,ENSRNOG00000050437,ENSRNOG00000058094,ENSRNOG00000020372,ENSRNOG00000043095,ENSRNOG00000023400,ENSRNOG00000014452,ENSRNOG00000020423,ENSRNOG00000006807,ENSRNOG00000019322
GO:MF	solute:cation symporter activity	GO:0015294	0.146742	0.833445	67	114	2	17382	ENSRNOG00000003134,ENSRNOG00000019118
GO:MF	Notch binding	GO:0005112	0.146742	0.833445	21	62	1	17382	ENSRNOG00000019322
GO:MF	ATPase, acting on DNA	GO:0008094	0.148017	0.829688	155	50	2	17382	ENSRNOG00000003213,ENSRNOG00000047296
GO:MF	tropomyosin binding	GO:0005523	0.150596	0.822186	15	90	1	17382	ENSRNOG00000049452
GO:MF	bHLH transcription factor binding	GO:0043425	0.154837	0.810126	27	52	1	17382	ENSRNOG00000008785
GO:MF	catalytic activity	GO:0003824	0.154837	0.810126	5378	6	4	17382	ENSRNOG00000000695,ENSRNOG00000012850,ENSRNOG00000031397,ENSRNOG00000014285
GO:MF	hydrolase activity, acting on carbon-nitrogen (but not peptide) bonds, in linear amides	GO:0016811	0.154837	0.810126	64	22	1	17382	ENSRNOG00000020372
GO:MF	protein serine/threonine kinase activity	GO:0004674	0.160088	0.79564	364	4	1	17382	ENSRNOG00000031397
GO:MF	excitatory extracellular ligand-gated ion channel activity	GO:0005231	0.163906	0.785406	27	56	1	17382	ENSRNOG00000001296
GO:MF	retinoic acid receptor binding	GO:0042974	0.165368	0.781549	21	73	1	17382	ENSRNOG00000016680
GO:MF	translation regulator activity, nucleic acid binding	GO:0090079	0.165951	0.780019	103	15	1	17382	ENSRNOG00000055391
GO:MF	Lys63-specific deubiquitinase activity	GO:0061578	0.166715	0.778025	9	173	1	17382	ENSRNOG00000018477
GO:MF	promoter-specific chromatin binding	GO:1990841	0.16677	0.777883	56	154	2	17382	ENSRNOG00000006689,ENSRNOG00000015977
GO:MF	ankyrin binding	GO:0030506	0.16677	0.777883	19	84	1	17382	ENSRNOG00000023781
GO:MF	C4-dicarboxylate transmembrane transporter activity	GO:0015556	0.16677	0.777883	14	114	1	17382	ENSRNOG00000019118
GO:MF	5'-3' exonuclease activity	GO:0008409	0.16677	0.777883	18	88	1	17382	ENSRNOG00000042951
GO:MF	modified amino acid binding	GO:0072341	0.16677	0.777883	59	27	1	17382	ENSRNOG00000011435
GO:MF	phosphotransferase activity, alcohol group as acceptor	GO:0016773	0.173894	0.759716	672	28	3	17382	ENSRNOG00000031397,ENSRNOG00000056810,ENSRNOG00000016913
GO:MF	carbon-nitrogen ligase activity, with glutamine as amido-N-donor	GO:0016884	0.176651	0.752885	10	171	1	17382	ENSRNOG00000005193
GO:MF	alcohol binding	GO:0043178	0.177193	0.751553	64	27	1	17382	ENSRNOG00000011435
GO:MF	proline-rich region binding	GO:0070064	0.18136	0.741458	15	119	1	17382	ENSRNOG00000002001
GO:MF	mechanosensitive ion channel activity	GO:0008381	0.18136	0.741458	13	137	1	17382	ENSRNOG00000046086
GO:MF	peptide transmembrane transporter activity	GO:1904680	0.184293	0.734492	16	114	1	17382	ENSRNOG00000019118
GO:MF	translation regulator activity	GO:0045182	0.188302	0.725144	125	15	1	17382	ENSRNOG00000055391
GO:MF	solute:cation antiporter activity	GO:0015298	0.188302	0.725144	29	65	1	17382	ENSRNOG00000002862
GO:MF	modified amino acid transmembrane transporter activity	GO:0072349	0.190222	0.720739	17	114	1	17382	ENSRNOG00000019118
GO:MF	heterocyclic compound binding	GO:1901363	0.190222	0.720739	5029	32	13	17382	ENSRNOG00000012850,ENSRNOG00000031397,ENSRNOG00000012175,ENSRNOG00000006378,ENSRNOG00000004061,ENSRNOG00000055391,ENSRNOG00000010536,ENSRNOG00000020372,ENSRNOG00000014460,ENSRNOG00000016913,ENSRNOG00000003213,ENSRNOG00000014753,ENSRNOG00000043095
GO:MF	secondary active transmembrane transporter activity	GO:0015291	0.190222	0.720739	173	114	3	17382	ENSRNOG00000002862,ENSRNOG00000003134,ENSRNOG00000019118
GO:MF	organic acid:sodium symporter activity	GO:0005343	0.190222	0.720739	17	114	1	17382	ENSRNOG00000019118
GO:MF	symporter activity	GO:0015293	0.19157	0.717672	85	114	2	17382	ENSRNOG00000003134,ENSRNOG00000019118
GO:MF	carboxy-lyase activity	GO:0016831	0.19157	0.717672	29	68	1	17382	ENSRNOG00000028616
GO:MF	active ion transmembrane transporter activity	GO:0022853	0.196274	0.707138	177	114	3	17382	ENSRNOG00000002862,ENSRNOG00000003134,ENSRNOG00000019118
GO:MF	androgen receptor binding	GO:0050681	0.196531	0.706569	28	73	1	17382	ENSRNOG00000016680
GO:MF	protein-containing complex binding	GO:0044877	0.199284	0.700527	1014	2	1	17382	ENSRNOG00000012850
GO:MF	aminoacyltransferase activity	GO:0016755	0.206162	0.685791	16	136	1	17382	ENSRNOG00000024414
GO:MF	enzyme inhibitor activity	GO:0004857	0.206162	0.685791	336	62	3	17382	ENSRNOG00000050437,ENSRNOG00000023400,ENSRNOG00000019322
GO:MF	inorganic anion transmembrane transporter activity	GO:0015103	0.206672	0.684717	119	87	2	17382	ENSRNOG00000002862,ENSRNOG00000003134
GO:MF	oxidoreductase activity, acting on a sulfur group of donors, oxygen as acceptor	GO:0016670	0.206672	0.684717	13	169	1	17382	ENSRNOG00000002609
GO:MF	C2H2 zinc finger domain binding	GO:0070742	0.206672	0.684717	14	158	1	17382	ENSRNOG00000058561
GO:MF	histone deacetylase binding	GO:0042826	0.206672	0.684717	101	22	1	17382	ENSRNOG00000020372
GO:MF	microtubule motor activity	GO:0003777	0.210466	0.676819	59	179	2	17382	ENSRNOG00000008471,ENSRNOG00000010050
GO:MF	hydrolase activity	GO:0016787	0.210466	0.676819	2175	1	1	17382	ENSRNOG00000000695
GO:MF	flavin adenine dinucleotide binding	GO:0050660	0.210466	0.676819	79	135	2	17382	ENSRNOG00000001547,ENSRNOG00000053203
GO:MF	voltage-gated sodium channel activity	GO:0005248	0.210466	0.676819	19	121	1	17382	ENSRNOG00000005007
GO:MF	kinase activity	GO:0016301	0.210466	0.676819	767	28	3	17382	ENSRNOG00000031397,ENSRNOG00000056810,ENSRNOG00000016913
GO:MF	protein kinase activity	GO:0004672	0.210466	0.676819	570	4	1	17382	ENSRNOG00000031397
GO:MF	intramolecular oxidoreductase activity, transposing S-S bonds	GO:0016864	0.212642	0.672351	14	169	1	17382	ENSRNOG00000002609
GO:MF	protein disulfide isomerase activity	GO:0003756	0.212642	0.672351	14	169	1	17382	ENSRNOG00000002609
GO:MF	estrogen receptor binding	GO:0030331	0.214952	0.667659	33	73	1	17382	ENSRNOG00000016680
GO:MF	hydrolase activity, acting on carbon-nitrogen (but not peptide) bonds	GO:0016810	0.21883	0.659894	112	22	1	17382	ENSRNOG00000020372
GO:MF	ATPase	GO:0016887	0.227695	0.642646	449	50	3	17382	ENSRNOG00000029658,ENSRNOG00000003213,ENSRNOG00000047296
GO:MF	exoribonuclease activity, producing 5'-phosphomonoesters	GO:0016896	0.23051	0.63731	30	88	1	17382	ENSRNOG00000042951
GO:MF	transmembrane receptor protein tyrosine kinase activity	GO:0004714	0.23051	0.63731	83	138	2	17382	ENSRNOG00000002881,ENSRNOG00000000940
GO:MF	exopeptidase activity	GO:0008238	0.231174	0.636061	86	134	2	17382	ENSRNOG00000009636,ENSRNOG00000011181
GO:MF	2-oxoglutarate-dependent dioxygenase activity	GO:0016706	0.232521	0.633538	42	64	1	17382	ENSRNOG00000023579
GO:MF	dicarboxylic acid transmembrane transporter activity	GO:0005310	0.234764	0.629369	24	114	1	17382	ENSRNOG00000019118
GO:MF	exoribonuclease activity	GO:0004532	0.234764	0.629369	31	88	1	17382	ENSRNOG00000042951
GO:MF	protein kinase binding	GO:0019901	0.239267	0.621116	543	22	2	17382	ENSRNOG00000058094,ENSRNOG00000020372
GO:MF	ubiquitin conjugating enzyme binding	GO:0031624	0.244947	0.610928	27	107	1	17382	ENSRNOG00000021463
GO:MF	lyase activity	GO:0016829	0.248534	0.604615	180	68	2	17382	ENSRNOG00000006807,ENSRNOG00000028616
GO:MF	general transcription initiation factor binding	GO:0140296	0.253958	0.595239	30	101	1	17382	ENSRNOG00000017864
GO:MF	iron ion binding	GO:0005506	0.256325	0.591209	196	64	2	17382	ENSRNOG00000031263,ENSRNOG00000023579
GO:MF	drug binding	GO:0008144	0.257656	0.58896	29	107	1	17382	ENSRNOG00000021463
GO:MF	phosphatidylinositol-3,4-bisphosphate binding	GO:0043325	0.265702	0.575605	23	140	1	17382	ENSRNOG00000055527
GO:MF	protein N-terminus binding	GO:0047485	0.266686	0.574	82	158	2	17382	ENSRNOG00000010037,ENSRNOG00000058561
GO:MF	catalytic activity, acting on DNA	GO:0140097	0.267427	0.572795	261	50	2	17382	ENSRNOG00000003213,ENSRNOG00000047296
GO:MF	MAP kinase kinase kinase activity	GO:0004709	0.267427	0.572795	22	149	1	17382	ENSRNOG00000031700
GO:MF	transcription coactivator activity	GO:0003713	0.271283	0.566577	198	127	3	17382	ENSRNOG00000019322,ENSRNOG00000009977,ENSRNOG00000003848
GO:MF	transferase activity, transferring phosphorus-containing groups	GO:0016772	0.271283	0.566577	903	28	3	17382	ENSRNOG00000031397,ENSRNOG00000056810,ENSRNOG00000016913
GO:MF	kinase binding	GO:0019900	0.271461	0.566293	605	22	2	17382	ENSRNOG00000058094,ENSRNOG00000020372
GO:MF	ubiquitin-like protein conjugating enzyme binding	GO:0044390	0.273682	0.562754	32	107	1	17382	ENSRNOG00000021463
GO:MF	protein domain specific binding	GO:0019904	0.273808	0.562554	560	24	2	17382	ENSRNOG00000008444,ENSRNOG00000014460
GO:MF	metallocarboxypeptidase activity	GO:0004181	0.276177	0.558812	26	134	1	17382	ENSRNOG00000011181
GO:MF	manganese ion binding	GO:0030145	0.283433	0.547549	53	68	1	17382	ENSRNOG00000028616
GO:MF	endopeptidase activity	GO:0004175	0.287565	0.541264	445	59	3	17382	ENSRNOG00000034012,ENSRNOG00000030281,ENSRNOG00000033706
GO:MF	transmembrane receptor protein kinase activity	GO:0019199	0.287565	0.541264	101	138	2	17382	ENSRNOG00000002881,ENSRNOG00000000940
GO:MF	helicase activity	GO:0004386	0.289236	0.538748	129	29	1	17382	ENSRNOG00000003213
GO:MF	amide transmembrane transporter activity	GO:0042887	0.289236	0.538748	33	114	1	17382	ENSRNOG00000019118
GO:MF	RNA polymerase II complex binding	GO:0000993	0.289236	0.538748	29	130	1	17382	ENSRNOG00000003258
GO:MF	gated channel activity	GO:0022836	0.289236	0.538748	289	137	4	17382	ENSRNOG00000001296,ENSRNOG00000002862,ENSRNOG00000005007,ENSRNOG00000046086
GO:MF	extracellular ligand-gated ion channel activity	GO:0005230	0.290566	0.536756	68	56	1	17382	ENSRNOG00000001296
GO:MF	exonuclease activity, active with either ribo- or deoxyribonucleic acids and producing 5'-phosphomonoesters	GO:0016796	0.293964	0.531706	44	88	1	17382	ENSRNOG00000042951
GO:MF	monosaccharide binding	GO:0048029	0.29883	0.524575	66	60	1	17382	ENSRNOG00000006807
GO:MF	anion transmembrane transporter activity	GO:0008509	0.299318	0.523867	238	114	3	17382	ENSRNOG00000002862,ENSRNOG00000003134,ENSRNOG00000019118
GO:MF	RNA polymerase core enzyme binding	GO:0043175	0.301715	0.520403	31	130	1	17382	ENSRNOG00000003258
GO:MF	sodium channel activity	GO:0005272	0.30619	0.514009	34	121	1	17382	ENSRNOG00000005007
GO:MF	chloride channel activity	GO:0005254	0.307962	0.511503	64	65	1	17382	ENSRNOG00000002862
GO:MF	ATPase binding	GO:0051117	0.309534	0.509292	70	60	1	17382	ENSRNOG00000006807
GO:MF	antiporter activity	GO:0015297	0.31011	0.508485	65	65	1	17382	ENSRNOG00000002862
GO:MF	organic anion transmembrane transporter activity	GO:0008514	0.316736	0.499303	135	114	2	17382	ENSRNOG00000003134,ENSRNOG00000019118
GO:MF	protein tyrosine kinase activity	GO:0004713	0.317659	0.498039	112	138	2	17382	ENSRNOG00000002881,ENSRNOG00000000940
GO:MF	proteoglycan binding	GO:0043394	0.321937	0.492229	25	178	1	17382	ENSRNOG00000002188
GO:MF	phosphatidylinositol-3,4,5-trisphosphate binding	GO:0005547	0.322505	0.491464	32	140	1	17382	ENSRNOG00000055527
GO:MF	regulatory RNA binding	GO:0061980	0.3226	0.491336	36	125	1	17382	ENSRNOG00000009043
GO:MF	chromatin DNA binding	GO:0031490	0.326816	0.485697	74	62	1	17382	ENSRNOG00000019322
GO:MF	ubiquitin-like protein ligase binding	GO:0044389	0.326967	0.485496	275	58	2	17382	ENSRNOG00000023400,ENSRNOG00000020423
GO:MF	DNA-directed 5'-3' RNA polymerase activity	GO:0003899	0.327113	0.485302	28	165	1	17382	ENSRNOG00000028834
GO:MF	identical protein binding	GO:0042802	0.332864	0.477733	1646	72	9	17382	ENSRNOG00000020372,ENSRNOG00000021681,ENSRNOG00000002701,ENSRNOG00000048922,ENSRNOG00000004033,ENSRNOG00000006807,ENSRNOG00000019322,ENSRNOG00000002862,ENSRNOG00000018741
GO:MF	anion channel activity	GO:0005253	0.340054	0.468452	75	65	1	17382	ENSRNOG00000002862
GO:MF	5'-3' RNA polymerase activity	GO:0034062	0.341699	0.466356	30	165	1	17382	ENSRNOG00000028834
GO:MF	ligand-gated cation channel activity	GO:0099094	0.341699	0.466356	88	56	1	17382	ENSRNOG00000001296
GO:MF	RNA polymerase activity	GO:0097747	0.341699	0.466356	30	165	1	17382	ENSRNOG00000028834
GO:MF	sulfur compound transmembrane transporter activity	GO:1901682	0.350923	0.454789	45	114	1	17382	ENSRNOG00000019118
GO:MF	collagen binding	GO:0005518	0.35676	0.447624	59	89	1	17382	ENSRNOG00000002881
GO:MF	carboxypeptidase activity	GO:0004180	0.362148	0.441114	40	134	1	17382	ENSRNOG00000011181
GO:MF	ATP binding	GO:0005524	0.364373	0.438454	1312	4	1	17382	ENSRNOG00000031397
GO:MF	basal transcription machinery binding	GO:0001098	0.364373	0.438454	42	130	1	17382	ENSRNOG00000003258
GO:MF	basal RNA polymerase II transcription machinery binding	GO:0001099	0.364373	0.438454	42	130	1	17382	ENSRNOG00000003258
GO:MF	adenyl ribonucleotide binding	GO:0032559	0.370533	0.431174	1349	4	1	17382	ENSRNOG00000031397
GO:MF	adenyl nucleotide binding	GO:0030554	0.371536	0.429999	1358	4	1	17382	ENSRNOG00000031397
GO:MF	motor activity	GO:0003774	0.372124	0.429312	101	179	2	17382	ENSRNOG00000008471,ENSRNOG00000010050
GO:MF	inorganic cation transmembrane transporter activity	GO:0022890	0.375204	0.425733	511	121	5	17382	ENSRNOG00000001296,ENSRNOG00000002862,ENSRNOG00000003134,ENSRNOG00000019118,ENSRNOG00000005007
GO:MF	core promoter sequence-specific DNA binding	GO:0001046	0.375204	0.425733	35	165	1	17382	ENSRNOG00000028834
GO:MF	active transmembrane transporter activity	GO:0022804	0.375204	0.425733	283	114	3	17382	ENSRNOG00000002862,ENSRNOG00000003134,ENSRNOG00000019118
GO:MF	exonuclease activity	GO:0004527	0.384959	0.414585	68	88	1	17382	ENSRNOG00000042951
GO:MF	voltage-gated ion channel activity	GO:0005244	0.385259	0.414247	155	121	2	17382	ENSRNOG00000002862,ENSRNOG00000005007
GO:MF	oxidoreductase activity, acting on paired donors, with incorporation or reduction of molecular oxygen, NAD(P)H as one donor, and incorporation of one atom of oxygen	GO:0016709	0.386472	0.412882	45	135	1	17382	ENSRNOG00000053203
GO:MF	voltage-gated channel activity	GO:0022832	0.386472	0.412882	156	121	2	17382	ENSRNOG00000002862,ENSRNOG00000005007
GO:MF	RNA polymerase binding	GO:0070063	0.38711	0.412166	47	130	1	17382	ENSRNOG00000003258
GO:MF	histone binding	GO:0042393	0.418252	0.378562	234	86	2	17382	ENSRNOG00000023400,ENSRNOG00000009491
GO:MF	metalloexopeptidase activity	GO:0008235	0.422054	0.374632	51	134	1	17382	ENSRNOG00000011181
GO:MF	purine ribonucleoside triphosphate binding	GO:0035639	0.422463	0.374212	1643	4	1	17382	ENSRNOG00000031397
GO:MF	ligand-gated ion channel activity	GO:0015276	0.42365	0.372992	124	56	1	17382	ENSRNOG00000001296
GO:MF	enzyme regulator activity	GO:0030234	0.42365	0.372992	756	9	1	17382	ENSRNOG00000050437
GO:MF	ligand-gated channel activity	GO:0022834	0.426737	0.36984	126	56	1	17382	ENSRNOG00000001296
GO:MF	ribonucleotide binding	GO:0032553	0.426737	0.36984	1704	4	1	17382	ENSRNOG00000031397
GO:MF	intramolecular oxidoreductase activity	GO:0016860	0.426737	0.36984	42	169	1	17382	ENSRNOG00000002609
GO:MF	purine nucleotide binding	GO:0017076	0.426737	0.36984	1704	4	1	17382	ENSRNOG00000031397
GO:MF	purine ribonucleotide binding	GO:0032555	0.426737	0.36984	1688	4	1	17382	ENSRNOG00000031397
GO:MF	transferase activity, transferring alkyl or aryl (other than methyl) groups	GO:0016765	0.428396	0.368155	59	122	1	17382	ENSRNOG00000001547
GO:MF	cation transmembrane transporter activity	GO:0008324	0.43666	0.359857	558	121	5	17382	ENSRNOG00000001296,ENSRNOG00000002862,ENSRNOG00000003134,ENSRNOG00000019118,ENSRNOG00000005007
GO:MF	proton transmembrane transporter activity	GO:0015078	0.438967	0.357569	115	65	1	17382	ENSRNOG00000002862
GO:MF	ligase activity, forming carbon-nitrogen bonds	GO:0016879	0.456158	0.340885	46	171	1	17382	ENSRNOG00000005193
GO:MF	molecular function regulator	GO:0098772	0.465143	0.332414	888	9	1	17382	ENSRNOG00000050437
GO:MF	nucleoside phosphate binding	GO:1901265	0.465143	0.332414	1932	4	1	17382	ENSRNOG00000031397
GO:MF	nucleotide binding	GO:0000166	0.465143	0.332414	1932	4	1	17382	ENSRNOG00000031397
GO:MF	protein kinase regulator activity	GO:0019887	0.465752	0.331845	143	58	1	17382	ENSRNOG00000020423
GO:MF	ion channel activity	GO:0005216	0.465752	0.331845	395	137	4	17382	ENSRNOG00000001296,ENSRNOG00000002862,ENSRNOG00000005007,ENSRNOG00000046086
GO:MF	carboxylic acid binding	GO:0031406	0.465752	0.331845	122	68	1	17382	ENSRNOG00000028616
GO:MF	carbohydrate derivative binding	GO:0097367	0.465752	0.331845	1955	4	1	17382	ENSRNOG00000031397
GO:MF	ribonuclease activity	GO:0004540	0.470922	0.327051	96	88	1	17382	ENSRNOG00000042951
GO:MF	inorganic molecular entity transmembrane transporter activity	GO:0015318	0.476171	0.322237	640	137	6	17382	ENSRNOG00000001296,ENSRNOG00000002862,ENSRNOG00000003134,ENSRNOG00000019118,ENSRNOG00000005007,ENSRNOG00000046086
GO:MF	peptidase activity	GO:0008233	0.47619	0.32222	664	59	3	17382	ENSRNOG00000034012,ENSRNOG00000030281,ENSRNOG00000033706
GO:MF	anion binding	GO:0043168	0.486838	0.312615	2103	4	1	17382	ENSRNOG00000031397
GO:MF	small molecule binding	GO:0036094	0.509162	0.293144	2240	4	1	17382	ENSRNOG00000031397
GO:MF	extracellular matrix structural constituent	GO:0005201	0.509162	0.293144	56	170	1	17382	ENSRNOG00000014143
GO:MF	ion channel binding	GO:0044325	0.509162	0.293144	104	92	1	17382	ENSRNOG00000030222
GO:MF	kinase regulator activity	GO:0019207	0.512721	0.290119	167	58	1	17382	ENSRNOG00000020423
GO:MF	single-stranded DNA binding	GO:0003697	0.518583	0.285181	95	104	1	17382	ENSRNOG00000033556
GO:MF	oxidoreductase activity, acting on paired donors, with incorporation or reduction of molecular oxygen	GO:0016705	0.526616	0.278506	193	135	2	17382	ENSRNOG00000023579,ENSRNOG00000053203
GO:MF	oxidoreductase activity, acting on a sulfur group of donors	GO:0016667	0.53243	0.273737	61	169	1	17382	ENSRNOG00000002609
GO:MF	metal ion transmembrane transporter activity	GO:0046873	0.542732	0.265415	360	121	3	17382	ENSRNOG00000003134,ENSRNOG00000019118,ENSRNOG00000005007
GO:MF	passive transmembrane transporter activity	GO:0022803	0.546218	0.262634	444	137	4	17382	ENSRNOG00000001296,ENSRNOG00000002862,ENSRNOG00000005007,ENSRNOG00000046086
GO:MF	channel activity	GO:0015267	0.546218	0.262634	444	137	4	17382	ENSRNOG00000001296,ENSRNOG00000002862,ENSRNOG00000005007,ENSRNOG00000046086
GO:MF	ubiquitin protein ligase activity	GO:0061630	0.546578	0.262348	233	117	2	17382	ENSRNOG00000061262,ENSRNOG00000018183
GO:MF	ubiquitin-like protein ligase activity	GO:0061659	0.563093	0.24942	240	117	2	17382	ENSRNOG00000061262,ENSRNOG00000018183
GO:MF	ubiquitin protein ligase binding	GO:0031625	0.568107	0.24557	258	110	2	17382	ENSRNOG00000020423,ENSRNOG00000018692
GO:MF	mRNA binding	GO:0003729	0.571187	0.243221	243	48	1	17382	ENSRNOG00000008629
GO:MF	carbohydrate binding	GO:0030246	0.578606	0.237617	199	60	1	17382	ENSRNOG00000006807
GO:MF	magnesium ion binding	GO:0000287	0.596259	0.224565	201	149	2	17382	ENSRNOG00000028616,ENSRNOG00000031700
GO:MF	ion transmembrane transporter activity	GO:0015075	0.603604	0.219248	735	137	6	17382	ENSRNOG00000001296,ENSRNOG00000002862,ENSRNOG00000003134,ENSRNOG00000019118,ENSRNOG00000005007,ENSRNOG00000046086
GO:MF	carboxylic acid transmembrane transporter activity	GO:0046943	0.628778	0.201503	120	114	1	17382	ENSRNOG00000019118
GO:MF	G protein-coupled peptide receptor activity	GO:0008528	0.629796	0.2008	126	110	1	17382	ENSRNOG00000018692
GO:MF	organic acid transmembrane transporter activity	GO:0005342	0.629796	0.2008	121	114	1	17382	ENSRNOG00000019118
GO:MF	oxidoreductase activity	GO:0016491	0.629796	0.2008	780	64	3	17382	ENSRNOG00000031263,ENSRNOG00000002701,ENSRNOG00000023579
GO:MF	peptide receptor activity	GO:0001653	0.63387	0.198	128	110	1	17382	ENSRNOG00000018692
GO:MF	cysteine-type peptidase activity	GO:0008234	0.642076	0.192414	190	173	2	17382	ENSRNOG00000009636,ENSRNOG00000018477
GO:MF	signaling receptor binding	GO:0005102	0.645682	0.189982	1287	11	1	17382	ENSRNOG00000008444
GO:MF	RNA binding	GO:0003723	0.646426	0.189481	1135	29	2	17382	ENSRNOG00000055391,ENSRNOG00000003213
GO:MF	actin filament binding	GO:0051015	0.64905	0.187722	165	90	1	17382	ENSRNOG00000049452
GO:MF	calmodulin binding	GO:0005516	0.659175	0.180999	104	147	1	17382	ENSRNOG00000010037
GO:MF	nuclease activity	GO:0004518	0.660563	0.180086	175	88	1	17382	ENSRNOG00000042951
GO:MF	guanyl-nucleotide exchange factor activity	GO:0005085	0.667862	0.175313	197	177	2	17382	ENSRNOG00000002001,ENSRNOG00000022373
GO:MF	growth factor binding	GO:0019838	0.679779	0.167632	118	138	1	17382	ENSRNOG00000000940
GO:MF	cation channel activity	GO:0005261	0.689068	0.161738	300	121	2	17382	ENSRNOG00000001296,ENSRNOG00000005007
GO:MF	deubiquitinase activity	GO:0101005	0.68991	0.161208	98	173	1	17382	ENSRNOG00000018477
GO:MF	cytokine binding	GO:0019955	0.68991	0.161208	124	137	1	17382	ENSRNOG00000046086
GO:MF	thiol-dependent deubiquitinase	GO:0004843	0.68991	0.161208	98	173	1	17382	ENSRNOG00000018477
GO:MF	monooxygenase activity	GO:0004497	0.691852	0.159987	127	135	1	17382	ENSRNOG00000053203
GO:MF	hydrolase activity, hydrolyzing O-glycosyl compounds	GO:0004553	0.693051	0.159235	97	178	1	17382	ENSRNOG00000002188
GO:MF	nucleotidyltransferase activity	GO:0016779	0.70765	0.150182	109	165	1	17382	ENSRNOG00000028834
GO:MF	receptor ligand activity	GO:0048018	0.711842	0.147616	395	46	1	17382	ENSRNOG00000004033
GO:MF	omega peptidase activity	GO:0008242	0.711842	0.147616	106	173	1	17382	ENSRNOG00000018477
GO:MF	signaling receptor activator activity	GO:0030546	0.714316	0.14611	401	46	1	17382	ENSRNOG00000004033
GO:MF	peptide binding	GO:0042277	0.71598	0.145099	170	110	1	17382	ENSRNOG00000018692
GO:MF	protein homodimerization activity	GO:0042803	0.719121	0.143198	547	72	2	17382	ENSRNOG00000021681,ENSRNOG00000018741
GO:MF	ubiquitin-like protein-specific protease activity	GO:0019783	0.719276	0.143104	110	173	1	17382	ENSRNOG00000018477
GO:MF	molecular adaptor activity	GO:0060090	0.734036	0.134283	236	173	2	17382	ENSRNOG00000002001,ENSRNOG00000018477
GO:MF	phosphatidylinositol phosphate binding	GO:1901981	0.740881	0.130252	145	140	1	17382	ENSRNOG00000055527
GO:MF	protein heterodimerization activity	GO:0046982	0.743999	0.128428	285	72	1	17382	ENSRNOG00000018741
GO:MF	enzyme activator activity	GO:0008047	0.760225	0.119058	577	37	1	17382	ENSRNOG00000023400
GO:MF	hydrolase activity, acting on glycosyl bonds	GO:0016798	0.761288	0.118451	122	178	1	17382	ENSRNOG00000002188
GO:MF	GTPase activator activity	GO:0005096	0.783073	0.106198	375	177	3	17382	ENSRNOG00000002001,ENSRNOG00000055527,ENSRNOG00000022373
GO:MF	GTP binding	GO:0005525	0.78865	0.103116	346	68	1	17382	ENSRNOG00000028616
GO:MF	guanyl ribonucleotide binding	GO:0032561	0.796311	0.0989172	359	68	1	17382	ENSRNOG00000028616
GO:MF	amide binding	GO:0033218	0.796311	0.0989172	222	110	1	17382	ENSRNOG00000018692
GO:MF	GTPase regulator activity	GO:0030695	0.796311	0.0989172	387	177	3	17382	ENSRNOG00000002001,ENSRNOG00000055527,ENSRNOG00000022373
GO:MF	isomerase activity	GO:0016853	0.799899	0.0969651	148	169	1	17382	ENSRNOG00000002609
GO:MF	guanyl nucleotide binding	GO:0019001	0.799899	0.0969651	366	68	1	17382	ENSRNOG00000028616
GO:MF	metallopeptidase activity	GO:0008237	0.81516	0.0887572	196	134	1	17382	ENSRNOG00000011181
GO:MF	transmembrane transporter activity	GO:0022857	0.834439	0.0786052	997	137	6	17382	ENSRNOG00000001296,ENSRNOG00000002862,ENSRNOG00000003134,ENSRNOG00000019118,ENSRNOG00000005007,ENSRNOG00000046086
GO:MF	catalytic activity, acting on RNA	GO:0140098	0.834439	0.0786052	321	88	1	17382	ENSRNOG00000042951
GO:MF	nucleoside-triphosphatase regulator activity	GO:0060589	0.834439	0.0786052	421	177	3	17382	ENSRNOG00000002001,ENSRNOG00000055527,ENSRNOG00000022373
GO:MF	ligase activity	GO:0016874	0.839036	0.0762195	170	171	1	17382	ENSRNOG00000005193
GO:MF	small GTPase binding	GO:0031267	0.839036	0.0762195	202	143	1	17382	ENSRNOG00000057826
GO:MF	nucleoside-triphosphatase activity	GO:0017111	0.863976	0.0634984	390	81	1	17382	ENSRNOG00000008471
GO:MF	GTPase binding	GO:0051020	0.871634	0.0596659	229	143	1	17382	ENSRNOG00000057826
GO:MF	transporter activity	GO:0005215	0.876924	0.0570382	1076	137	6	17382	ENSRNOG00000001296,ENSRNOG00000002862,ENSRNOG00000003134,ENSRNOG00000019118,ENSRNOG00000005007,ENSRNOG00000046086
GO:MF	pyrophosphatase activity	GO:0016462	0.896303	0.0475453	447	81	1	17382	ENSRNOG00000008471
GO:MF	hydrolase activity, acting on acid anhydrides	GO:0016817	0.898856	0.0463097	459	81	1	17382	ENSRNOG00000008471
GO:MF	hydrolase activity, acting on acid anhydrides, in phosphorus-containing anhydrides	GO:0016818	0.898856	0.0463097	458	81	1	17382	ENSRNOG00000008471
GO:MF	G protein-coupled receptor activity	GO:0004930	0.92278	0.0349019	1987	20	1	17382	ENSRNOG00000002428
GO:MF	transmembrane signaling receptor activity	GO:0004888	0.955155	0.0199263	2361	20	1	17382	ENSRNOG00000002428
GO:MF	molecular transducer activity	GO:0060089	0.9599	0.0177742	2504	62	5	17382	ENSRNOG00000002428,ENSRNOG00000004033,ENSRNOG00000001296,ENSRNOG00000012830,ENSRNOG00000019322
GO:MF	signaling receptor activity	GO:0038023	0.9599	0.0177742	2504	62	5	17382	ENSRNOG00000002428,ENSRNOG00000004033,ENSRNOG00000001296,ENSRNOG00000012830,ENSRNOG00000019322
GO:MF	structural molecule activity	GO:0005198	0.988604	0.00497766	801	170	3	17382	ENSRNOG00000010037,ENSRNOG00000009563,ENSRNOG00000014143
GO:MF	molecular_function	GO:0003674	1	0	17382	1	1	17382	ENSRNOG00000000695
GO:BP	positive regulation of RNA biosynthetic process	GO:1902680	0.00159377	2.79757	1373	75	19	17810	ENSRNOG00000012850,ENSRNOG00000012175,ENSRNOG00000006378,ENSRNOG00000011789,ENSRNOG00000010536,ENSRNOG00000020372,ENSRNOG00000014460,ENSRNOG00000014753,ENSRNOG00000023400,ENSRNOG00000047296,ENSRNOG00000008785,ENSRNOG00000014452,ENSRNOG00000019322,ENSRNOG00000023579,ENSRNOG00000028616,ENSRNOG00000018741,ENSRNOG00000016680,ENSRNOG00000015133,ENSRNOG00000033522
GO:BP	positive regulation of nucleobase-containing compound metabolic process	GO:0045935	0.00159377	2.79757	1630	130	30	17810	ENSRNOG00000012850,ENSRNOG00000012175,ENSRNOG00000006378,ENSRNOG00000011789,ENSRNOG00000010536,ENSRNOG00000020372,ENSRNOG00000014460,ENSRNOG00000014753,ENSRNOG00000023400,ENSRNOG00000047296,ENSRNOG00000008785,ENSRNOG00000014452,ENSRNOG00000001296,ENSRNOG00000019322,ENSRNOG00000023579,ENSRNOG00000028616,ENSRNOG00000018741,ENSRNOG00000016680,ENSRNOG00000015133,ENSRNOG00000033522,ENSRNOG00000003134,…
GO:BP	positive regulation of RNA metabolic process	GO:0051254	0.00159377	2.79757	1493	130	28	17810	ENSRNOG00000012850,ENSRNOG00000012175,ENSRNOG00000006378,ENSRNOG00000011789,ENSRNOG00000010536,ENSRNOG00000020372,ENSRNOG00000014460,ENSRNOG00000014753,ENSRNOG00000023400,ENSRNOG00000047296,ENSRNOG00000008785,ENSRNOG00000014452,ENSRNOG00000019322,ENSRNOG00000023579,ENSRNOG00000028616,ENSRNOG00000018741,ENSRNOG00000016680,ENSRNOG00000015133,ENSRNOG00000033522,ENSRNOG00000006689,ENSRNOG00000033556,…
GO:BP	positive regulation of nucleic acid-templated transcription	GO:1903508	0.00159377	2.79757	1372	75	19	17810	ENSRNOG00000012850,ENSRNOG00000012175,ENSRNOG00000006378,ENSRNOG00000011789,ENSRNOG00000010536,ENSRNOG00000020372,ENSRNOG00000014460,ENSRNOG00000014753,ENSRNOG00000023400,ENSRNOG00000047296,ENSRNOG00000008785,ENSRNOG00000014452,ENSRNOG00000019322,ENSRNOG00000023579,ENSRNOG00000028616,ENSRNOG00000018741,ENSRNOG00000016680,ENSRNOG00000015133,ENSRNOG00000033522
GO:BP	positive regulation of transcription, DNA-templated	GO:0045893	0.00159377	2.79757	1372	75	19	17810	ENSRNOG00000012850,ENSRNOG00000012175,ENSRNOG00000006378,ENSRNOG00000011789,ENSRNOG00000010536,ENSRNOG00000020372,ENSRNOG00000014460,ENSRNOG00000014753,ENSRNOG00000023400,ENSRNOG00000047296,ENSRNOG00000008785,ENSRNOG00000014452,ENSRNOG00000019322,ENSRNOG00000023579,ENSRNOG00000028616,ENSRNOG00000018741,ENSRNOG00000016680,ENSRNOG00000015133,ENSRNOG00000033522
GO:BP	positive regulation of transcription by RNA polymerase II	GO:0045944	0.00269673	2.56916	1062	127	22	17810	ENSRNOG00000012850,ENSRNOG00000012175,ENSRNOG00000006378,ENSRNOG00000011789,ENSRNOG00000010536,ENSRNOG00000020372,ENSRNOG00000014460,ENSRNOG00000014753,ENSRNOG00000047296,ENSRNOG00000008785,ENSRNOG00000014452,ENSRNOG00000019322,ENSRNOG00000023579,ENSRNOG00000028616,ENSRNOG00000015133,ENSRNOG00000033522,ENSRNOG00000006689,ENSRNOG00000009977,ENSRNOG00000021463,ENSRNOG00000014795,ENSRNOG00000026239,…
GO:BP	histone modification	GO:0016570	0.0028763	2.54117	415	144	14	17810	ENSRNOG00000012850,ENSRNOG00000020915,ENSRNOG00000020372,ENSRNOG00000023400,ENSRNOG00000019948,ENSRNOG00000023579,ENSRNOG00000016680,ENSRNOG00000015133,ENSRNOG00000033522,ENSRNOG00000061262,ENSRNOG00000026239,ENSRNOG00000003258,ENSRNOG00000055525,ENSRNOG00000061080
GO:BP	covalent chromatin modification	GO:0016569	0.00347548	2.45899	427	144	14	17810	ENSRNOG00000012850,ENSRNOG00000020915,ENSRNOG00000020372,ENSRNOG00000023400,ENSRNOG00000019948,ENSRNOG00000023579,ENSRNOG00000016680,ENSRNOG00000015133,ENSRNOG00000033522,ENSRNOG00000061262,ENSRNOG00000026239,ENSRNOG00000003258,ENSRNOG00000055525,ENSRNOG00000061080
GO:BP	negative regulation of cellular macromolecule biosynthetic process	GO:2000113	0.00495147	2.30527	1292	130	24	17810	ENSRNOG00000012850,ENSRNOG00000012175,ENSRNOG00000055391,ENSRNOG00000010536,ENSRNOG00000020372,ENSRNOG00000014460,ENSRNOG00000014753,ENSRNOG00000043095,ENSRNOG00000047296,ENSRNOG00000008785,ENSRNOG00000014452,ENSRNOG00000019322,ENSRNOG00000015553,ENSRNOG00000018741,ENSRNOG00000016680,ENSRNOG00000033522,ENSRNOG00000009491,ENSRNOG00000042951,ENSRNOG00000033556,ENSRNOG00000021463,ENSRNOG00000014795,…
GO:BP	histone methylation	GO:0016571	0.00495147	2.30527	140	144	8	17810	ENSRNOG00000020915,ENSRNOG00000023579,ENSRNOG00000016680,ENSRNOG00000015133,ENSRNOG00000033522,ENSRNOG00000026239,ENSRNOG00000055525,ENSRNOG00000061080
GO:BP	positive regulation of macromolecule biosynthetic process	GO:0010557	0.00495147	2.30527	1562	75	19	17810	ENSRNOG00000012850,ENSRNOG00000012175,ENSRNOG00000006378,ENSRNOG00000011789,ENSRNOG00000010536,ENSRNOG00000020372,ENSRNOG00000014460,ENSRNOG00000014753,ENSRNOG00000023400,ENSRNOG00000047296,ENSRNOG00000008785,ENSRNOG00000014452,ENSRNOG00000019322,ENSRNOG00000023579,ENSRNOG00000028616,ENSRNOG00000018741,ENSRNOG00000016680,ENSRNOG00000015133,ENSRNOG00000033522
GO:BP	negative regulation of macromolecule biosynthetic process	GO:0010558	0.0051494	2.28824	1302	130	24	17810	ENSRNOG00000012850,ENSRNOG00000012175,ENSRNOG00000055391,ENSRNOG00000010536,ENSRNOG00000020372,ENSRNOG00000014460,ENSRNOG00000014753,ENSRNOG00000043095,ENSRNOG00000047296,ENSRNOG00000008785,ENSRNOG00000014452,ENSRNOG00000019322,ENSRNOG00000015553,ENSRNOG00000018741,ENSRNOG00000016680,ENSRNOG00000033522,ENSRNOG00000009491,ENSRNOG00000042951,ENSRNOG00000033556,ENSRNOG00000021463,ENSRNOG00000014795,…
GO:BP	negative regulation of transcription, DNA-templated	GO:0045892	0.00615195	2.21099	1102	75	15	17810	ENSRNOG00000012850,ENSRNOG00000012175,ENSRNOG00000010536,ENSRNOG00000020372,ENSRNOG00000014460,ENSRNOG00000014753,ENSRNOG00000043095,ENSRNOG00000047296,ENSRNOG00000008785,ENSRNOG00000014452,ENSRNOG00000019322,ENSRNOG00000015553,ENSRNOG00000018741,ENSRNOG00000016680,ENSRNOG00000033522
GO:BP	positive regulation of biosynthetic process	GO:0009891	0.00615195	2.21099	1666	127	27	17810	ENSRNOG00000012850,ENSRNOG00000012175,ENSRNOG00000006378,ENSRNOG00000011789,ENSRNOG00000010536,ENSRNOG00000020372,ENSRNOG00000014460,ENSRNOG00000014753,ENSRNOG00000023400,ENSRNOG00000047296,ENSRNOG00000008785,ENSRNOG00000014452,ENSRNOG00000019322,ENSRNOG00000023579,ENSRNOG00000028616,ENSRNOG00000018741,ENSRNOG00000016680,ENSRNOG00000015133,ENSRNOG00000033522,ENSRNOG00000006689,ENSRNOG00000011154,…
GO:BP	negative regulation of RNA metabolic process	GO:0051253	0.00615195	2.21099	1188	130	22	17810	ENSRNOG00000012850,ENSRNOG00000012175,ENSRNOG00000010536,ENSRNOG00000020372,ENSRNOG00000014460,ENSRNOG00000014753,ENSRNOG00000043095,ENSRNOG00000047296,ENSRNOG00000008785,ENSRNOG00000014452,ENSRNOG00000019322,ENSRNOG00000015553,ENSRNOG00000018741,ENSRNOG00000016680,ENSRNOG00000033522,ENSRNOG00000009491,ENSRNOG00000033556,ENSRNOG00000009977,ENSRNOG00000021463,ENSRNOG00000014795,ENSRNOG00000026239,…
GO:BP	negative regulation of cellular biosynthetic process	GO:0031327	0.00615195	2.21099	1351	130	24	17810	ENSRNOG00000012850,ENSRNOG00000012175,ENSRNOG00000055391,ENSRNOG00000010536,ENSRNOG00000020372,ENSRNOG00000014460,ENSRNOG00000014753,ENSRNOG00000043095,ENSRNOG00000047296,ENSRNOG00000008785,ENSRNOG00000014452,ENSRNOG00000019322,ENSRNOG00000015553,ENSRNOG00000018741,ENSRNOG00000016680,ENSRNOG00000033522,ENSRNOG00000009491,ENSRNOG00000042951,ENSRNOG00000033556,ENSRNOG00000021463,ENSRNOG00000014795,…
GO:BP	myotube differentiation	GO:0014902	0.00615195	2.21099	107	62	5	17810	ENSRNOG00000012175,ENSRNOG00000011789,ENSRNOG00000020372,ENSRNOG00000008785,ENSRNOG00000019322
GO:BP	positive regulation of cellular biosynthetic process	GO:0031328	0.00615195	2.21099	1637	127	27	17810	ENSRNOG00000012850,ENSRNOG00000012175,ENSRNOG00000006378,ENSRNOG00000011789,ENSRNOG00000010536,ENSRNOG00000020372,ENSRNOG00000014460,ENSRNOG00000014753,ENSRNOG00000023400,ENSRNOG00000047296,ENSRNOG00000008785,ENSRNOG00000014452,ENSRNOG00000019322,ENSRNOG00000023579,ENSRNOG00000028616,ENSRNOG00000018741,ENSRNOG00000016680,ENSRNOG00000015133,ENSRNOG00000033522,ENSRNOG00000006689,ENSRNOG00000011154,…
GO:BP	negative regulation of muscle cell differentiation	GO:0051148	0.00615195	2.21099	52	62	4	17810	ENSRNOG00000012175,ENSRNOG00000020372,ENSRNOG00000008785,ENSRNOG00000019322
GO:BP	negative regulation of RNA biosynthetic process	GO:1902679	0.00615195	2.21099	1104	75	15	17810	ENSRNOG00000012850,ENSRNOG00000012175,ENSRNOG00000010536,ENSRNOG00000020372,ENSRNOG00000014460,ENSRNOG00000014753,ENSRNOG00000043095,ENSRNOG00000047296,ENSRNOG00000008785,ENSRNOG00000014452,ENSRNOG00000019322,ENSRNOG00000015553,ENSRNOG00000018741,ENSRNOG00000016680,ENSRNOG00000033522
GO:BP	negative regulation of nucleic acid-templated transcription	GO:1903507	0.00615195	2.21099	1104	75	15	17810	ENSRNOG00000012850,ENSRNOG00000012175,ENSRNOG00000010536,ENSRNOG00000020372,ENSRNOG00000014460,ENSRNOG00000014753,ENSRNOG00000043095,ENSRNOG00000047296,ENSRNOG00000008785,ENSRNOG00000014452,ENSRNOG00000019322,ENSRNOG00000015553,ENSRNOG00000018741,ENSRNOG00000016680,ENSRNOG00000033522
GO:BP	histone lysine methylation	GO:0034968	0.00615195	2.21099	114	144	7	17810	ENSRNOG00000020915,ENSRNOG00000023579,ENSRNOG00000016680,ENSRNOG00000015133,ENSRNOG00000026239,ENSRNOG00000055525,ENSRNOG00000061080
GO:BP	negative regulation of biosynthetic process	GO:0009890	0.00661735	2.17932	1377	130	24	17810	ENSRNOG00000012850,ENSRNOG00000012175,ENSRNOG00000055391,ENSRNOG00000010536,ENSRNOG00000020372,ENSRNOG00000014460,ENSRNOG00000014753,ENSRNOG00000043095,ENSRNOG00000047296,ENSRNOG00000008785,ENSRNOG00000014452,ENSRNOG00000019322,ENSRNOG00000015553,ENSRNOG00000018741,ENSRNOG00000016680,ENSRNOG00000033522,ENSRNOG00000009491,ENSRNOG00000042951,ENSRNOG00000033556,ENSRNOG00000021463,ENSRNOG00000014795,…
GO:BP	transcription by RNA polymerase II	GO:0006366	0.00803092	2.09523	2070	75	21	17810	ENSRNOG00000012850,ENSRNOG00000012175,ENSRNOG00000006378,ENSRNOG00000011789,ENSRNOG00000020915,ENSRNOG00000010536,ENSRNOG00000020372,ENSRNOG00000014460,ENSRNOG00000014753,ENSRNOG00000043095,ENSRNOG00000019948,ENSRNOG00000047296,ENSRNOG00000008785,ENSRNOG00000014452,ENSRNOG00000019322,ENSRNOG00000023579,ENSRNOG00000028616,ENSRNOG00000015553,ENSRNOG00000016680,ENSRNOG00000015133,ENSRNOG00000033522
GO:BP	protein methylation	GO:0006479	0.00803092	2.09523	175	144	8	17810	ENSRNOG00000020915,ENSRNOG00000023579,ENSRNOG00000016680,ENSRNOG00000015133,ENSRNOG00000033522,ENSRNOG00000026239,ENSRNOG00000055525,ENSRNOG00000061080
GO:BP	histone H3-K4 methylation	GO:0051568	0.00803092	2.09523	54	144	5	17810	ENSRNOG00000023579,ENSRNOG00000015133,ENSRNOG00000026239,ENSRNOG00000055525,ENSRNOG00000061080
GO:BP	negative regulation of transcription by RNA polymerase II	GO:0000122	0.00803092	2.09523	771	75	12	17810	ENSRNOG00000012175,ENSRNOG00000010536,ENSRNOG00000020372,ENSRNOG00000014460,ENSRNOG00000043095,ENSRNOG00000047296,ENSRNOG00000008785,ENSRNOG00000014452,ENSRNOG00000019322,ENSRNOG00000015553,ENSRNOG00000016680,ENSRNOG00000033522
GO:BP	protein alkylation	GO:0008213	0.00803092	2.09523	175	144	8	17810	ENSRNOG00000020915,ENSRNOG00000023579,ENSRNOG00000016680,ENSRNOG00000015133,ENSRNOG00000033522,ENSRNOG00000026239,ENSRNOG00000055525,ENSRNOG00000061080
GO:BP	chromatin organization	GO:0006325	0.00803092	2.09523	655	144	16	17810	ENSRNOG00000012850,ENSRNOG00000020915,ENSRNOG00000020372,ENSRNOG00000023400,ENSRNOG00000019948,ENSRNOG00000047296,ENSRNOG00000023579,ENSRNOG00000016680,ENSRNOG00000015133,ENSRNOG00000033522,ENSRNOG00000061262,ENSRNOG00000006689,ENSRNOG00000026239,ENSRNOG00000003258,ENSRNOG00000055525,ENSRNOG00000061080
GO:BP	regulation of glycolytic process	GO:0006110	0.00803092	2.09523	37	107	4	17810	ENSRNOG00000020372,ENSRNOG00000001296,ENSRNOG00000003134,ENSRNOG00000021463
GO:BP	peptidyl-lysine methylation	GO:0018022	0.00803092	2.09523	126	144	7	17810	ENSRNOG00000020915,ENSRNOG00000023579,ENSRNOG00000016680,ENSRNOG00000015133,ENSRNOG00000026239,ENSRNOG00000055525,ENSRNOG00000061080
GO:BP	pyruvate metabolic process	GO:0006090	0.00803092	2.09523	121	107	6	17810	ENSRNOG00000020372,ENSRNOG00000001296,ENSRNOG00000006807,ENSRNOG00000028616,ENSRNOG00000003134,ENSRNOG00000021463
GO:BP	regulation of carbohydrate catabolic process	GO:0043470	0.0100375	1.99838	42	107	4	17810	ENSRNOG00000020372,ENSRNOG00000001296,ENSRNOG00000003134,ENSRNOG00000021463
GO:BP	negative regulation of nucleobase-containing compound metabolic process	GO:0045934	0.0112378	1.94932	1281	130	22	17810	ENSRNOG00000012850,ENSRNOG00000012175,ENSRNOG00000010536,ENSRNOG00000020372,ENSRNOG00000014460,ENSRNOG00000014753,ENSRNOG00000043095,ENSRNOG00000047296,ENSRNOG00000008785,ENSRNOG00000014452,ENSRNOG00000019322,ENSRNOG00000015553,ENSRNOG00000018741,ENSRNOG00000016680,ENSRNOG00000033522,ENSRNOG00000009491,ENSRNOG00000033556,ENSRNOG00000009977,ENSRNOG00000021463,ENSRNOG00000014795,ENSRNOG00000026239,…
GO:BP	negative regulation of actin filament polymerization	GO:0030837	0.0112378	1.94932	55	6	2	17810	ENSRNOG00000000695,ENSRNOG00000014285
GO:BP	vascular associated smooth muscle cell differentiation	GO:0035886	0.0112378	1.94932	29	62	3	17810	ENSRNOG00000012175,ENSRNOG00000008785,ENSRNOG00000019322
GO:BP	regulation of transcription by RNA polymerase II	GO:0006357	0.012163	1.91496	1992	75	20	17810	ENSRNOG00000012850,ENSRNOG00000012175,ENSRNOG00000006378,ENSRNOG00000011789,ENSRNOG00000010536,ENSRNOG00000020372,ENSRNOG00000014460,ENSRNOG00000014753,ENSRNOG00000043095,ENSRNOG00000019948,ENSRNOG00000047296,ENSRNOG00000008785,ENSRNOG00000014452,ENSRNOG00000019322,ENSRNOG00000023579,ENSRNOG00000028616,ENSRNOG00000015553,ENSRNOG00000016680,ENSRNOG00000015133,ENSRNOG00000033522
GO:BP	positive regulation of nitrogen compound metabolic process	GO:0051173	0.0138724	1.85785	2605	130	35	17810	ENSRNOG00000012850,ENSRNOG00000012175,ENSRNOG00000006378,ENSRNOG00000011789,ENSRNOG00000010536,ENSRNOG00000020372,ENSRNOG00000014460,ENSRNOG00000014753,ENSRNOG00000010999,ENSRNOG00000023400,ENSRNOG00000047296,ENSRNOG00000008785,ENSRNOG00000014452,ENSRNOG00000001296,ENSRNOG00000020423,ENSRNOG00000019322,ENSRNOG00000023579,ENSRNOG00000028616,ENSRNOG00000018741,ENSRNOG00000016680,ENSRNOG00000015133,…
GO:BP	protein dephosphorylation	GO:0006470	0.015813	1.80099	252	9	3	17810	ENSRNOG00000000695,ENSRNOG00000014285,ENSRNOG00000050437
GO:BP	negative regulation of protein polymerization	GO:0032272	0.015813	1.80099	69	6	2	17810	ENSRNOG00000000695,ENSRNOG00000014285
GO:BP	endoderm development	GO:0007492	0.015965	1.79683	76	130	5	17810	ENSRNOG00000020915,ENSRNOG00000047296,ENSRNOG00000019322,ENSRNOG00000003848,ENSRNOG00000003258
GO:BP	negative regulation of vascular associated smooth muscle cell differentiation	GO:1905064	0.015965	1.79683	8	52	2	17810	ENSRNOG00000012175,ENSRNOG00000008785
GO:BP	cardiac vascular smooth muscle cell differentiation	GO:0060947	0.0164973	1.78259	7	62	2	17810	ENSRNOG00000008785,ENSRNOG00000019322
GO:BP	histone H3-K4 trimethylation	GO:0080182	0.0166197	1.77938	18	126	3	17810	ENSRNOG00000023579,ENSRNOG00000015133,ENSRNOG00000026239
GO:BP	peptidyl-lysine trimethylation	GO:0018023	0.0166197	1.77938	44	126	4	17810	ENSRNOG00000020915,ENSRNOG00000023579,ENSRNOG00000015133,ENSRNOG00000026239
GO:BP	positive regulation of neuron migration	GO:2001224	0.016647	1.77866	15	154	3	17810	ENSRNOG00000004033,ENSRNOG00000052204,ENSRNOG00000015977
GO:BP	myoblast fusion	GO:0007520	0.0175954	1.7546	38	12	2	17810	ENSRNOG00000012175,ENSRNOG00000011789
GO:BP	circadian regulation of gene expression	GO:0032922	0.0207967	1.68201	56	107	4	17810	ENSRNOG00000014452,ENSRNOG00000015133,ENSRNOG00000061262,ENSRNOG00000021463
GO:BP	peptidyl-lysine modification	GO:0018205	0.0207967	1.68201	344	164	11	17810	ENSRNOG00000012850,ENSRNOG00000020915,ENSRNOG00000020372,ENSRNOG00000019948,ENSRNOG00000023579,ENSRNOG00000016680,ENSRNOG00000015133,ENSRNOG00000026239,ENSRNOG00000055525,ENSRNOG00000061080,ENSRNOG00000056106
GO:BP	glycolytic process	GO:0006096	0.0209968	1.67785	102	107	5	17810	ENSRNOG00000020372,ENSRNOG00000001296,ENSRNOG00000006807,ENSRNOG00000003134,ENSRNOG00000021463
GO:BP	skeletal muscle satellite cell differentiation	GO:0014816	0.0209968	1.67785	10	52	2	17810	ENSRNOG00000011789,ENSRNOG00000008785
GO:BP	ATP generation from ADP	GO:0006757	0.0215413	1.66673	103	107	5	17810	ENSRNOG00000020372,ENSRNOG00000001296,ENSRNOG00000006807,ENSRNOG00000003134,ENSRNOG00000021463
GO:BP	positive regulation of aorta morphogenesis	GO:1903849	0.0240281	1.61928	4	159	2	17810	ENSRNOG00000019322,ENSRNOG00000014648
GO:BP	regulation of aorta morphogenesis	GO:1903847	0.0240281	1.61928	4	159	2	17810	ENSRNOG00000019322,ENSRNOG00000014648
GO:BP	coronary vasculature development	GO:0060976	0.0240281	1.61928	43	62	3	17810	ENSRNOG00000020915,ENSRNOG00000008785,ENSRNOG00000019322
GO:BP	histone H3-K36 methylation	GO:0010452	0.0240281	1.61928	8	73	2	17810	ENSRNOG00000020915,ENSRNOG00000016680
GO:BP	peptidyl-lysine dimethylation	GO:0018027	0.0240446	1.61898	21	139	3	17810	ENSRNOG00000020915,ENSRNOG00000015133,ENSRNOG00000055525
GO:BP	regulation of nucleic acid-templated transcription	GO:1903506	0.0240446	1.61898	2897	75	24	17810	ENSRNOG00000012850,ENSRNOG00000012175,ENSRNOG00000006378,ENSRNOG00000011789,ENSRNOG00000020915,ENSRNOG00000010536,ENSRNOG00000020372,ENSRNOG00000014460,ENSRNOG00000016913,ENSRNOG00000014753,ENSRNOG00000043095,ENSRNOG00000023400,ENSRNOG00000019948,ENSRNOG00000047296,ENSRNOG00000008785,ENSRNOG00000014452,ENSRNOG00000019322,ENSRNOG00000023579,ENSRNOG00000028616,ENSRNOG00000015553,ENSRNOG00000018741,…
GO:BP	nucleic acid-templated transcription	GO:0097659	0.0240446	1.61898	3025	107	32	17810	ENSRNOG00000012850,ENSRNOG00000012175,ENSRNOG00000006378,ENSRNOG00000011789,ENSRNOG00000020915,ENSRNOG00000010536,ENSRNOG00000020372,ENSRNOG00000014460,ENSRNOG00000016913,ENSRNOG00000014753,ENSRNOG00000043095,ENSRNOG00000023400,ENSRNOG00000019948,ENSRNOG00000047296,ENSRNOG00000008785,ENSRNOG00000014452,ENSRNOG00000019322,ENSRNOG00000023579,ENSRNOG00000028616,ENSRNOG00000015553,ENSRNOG00000018741,…
GO:BP	peptidyl-lysine monomethylation	GO:0018026	0.0240446	1.61898	9	74	2	17810	ENSRNOG00000020915,ENSRNOG00000015133
GO:BP	positive regulation of ATP metabolic process	GO:1903580	0.0240446	1.61898	28	107	3	17810	ENSRNOG00000001296,ENSRNOG00000003134,ENSRNOG00000021463
GO:BP	regulation of vascular associated smooth muscle cell differentiation	GO:1905063	0.0240446	1.61898	13	52	2	17810	ENSRNOG00000012175,ENSRNOG00000008785
GO:BP	ADP metabolic process	GO:0046031	0.0240446	1.61898	108	107	5	17810	ENSRNOG00000020372,ENSRNOG00000001296,ENSRNOG00000006807,ENSRNOG00000003134,ENSRNOG00000021463
GO:BP	regulation of muscle cell differentiation	GO:0051147	0.0240446	1.61898	110	62	4	17810	ENSRNOG00000012175,ENSRNOG00000020372,ENSRNOG00000008785,ENSRNOG00000019322
GO:BP	transcription, DNA-templated	GO:0006351	0.0240446	1.61898	3023	107	32	17810	ENSRNOG00000012850,ENSRNOG00000012175,ENSRNOG00000006378,ENSRNOG00000011789,ENSRNOG00000020915,ENSRNOG00000010536,ENSRNOG00000020372,ENSRNOG00000014460,ENSRNOG00000016913,ENSRNOG00000014753,ENSRNOG00000043095,ENSRNOG00000023400,ENSRNOG00000019948,ENSRNOG00000047296,ENSRNOG00000008785,ENSRNOG00000014452,ENSRNOG00000019322,ENSRNOG00000023579,ENSRNOG00000028616,ENSRNOG00000015553,ENSRNOG00000018741,…
GO:BP	syncytium formation by plasma membrane fusion	GO:0000768	0.0240446	1.61898	50	12	2	17810	ENSRNOG00000012175,ENSRNOG00000011789
GO:BP	purine nucleoside diphosphate metabolic process	GO:0009135	0.0240446	1.61898	113	107	5	17810	ENSRNOG00000020372,ENSRNOG00000001296,ENSRNOG00000006807,ENSRNOG00000003134,ENSRNOG00000021463
GO:BP	regulation of purine nucleotide metabolic process	GO:1900542	0.0240446	1.61898	65	107	4	17810	ENSRNOG00000020372,ENSRNOG00000001296,ENSRNOG00000003134,ENSRNOG00000021463
GO:BP	purine ribonucleoside diphosphate metabolic process	GO:0009179	0.0240446	1.61898	113	107	5	17810	ENSRNOG00000020372,ENSRNOG00000001296,ENSRNOG00000006807,ENSRNOG00000003134,ENSRNOG00000021463
GO:BP	cell-cell fusion	GO:0140253	0.0240446	1.61898	50	12	2	17810	ENSRNOG00000012175,ENSRNOG00000011789
GO:BP	negative regulation of cellular metabolic process	GO:0031324	0.0240446	1.61898	2212	75	20	17810	ENSRNOG00000012850,ENSRNOG00000012175,ENSRNOG00000050437,ENSRNOG00000055391,ENSRNOG00000010536,ENSRNOG00000020372,ENSRNOG00000014460,ENSRNOG00000014753,ENSRNOG00000043095,ENSRNOG00000023400,ENSRNOG00000047296,ENSRNOG00000051671,ENSRNOG00000008785,ENSRNOG00000014452,ENSRNOG00000020423,ENSRNOG00000019322,ENSRNOG00000015553,ENSRNOG00000018741,ENSRNOG00000016680,ENSRNOG00000033522
GO:BP	regulation of transcription, DNA-templated	GO:0006355	0.0240446	1.61898	2895	75	24	17810	ENSRNOG00000012850,ENSRNOG00000012175,ENSRNOG00000006378,ENSRNOG00000011789,ENSRNOG00000020915,ENSRNOG00000010536,ENSRNOG00000020372,ENSRNOG00000014460,ENSRNOG00000016913,ENSRNOG00000014753,ENSRNOG00000043095,ENSRNOG00000023400,ENSRNOG00000019948,ENSRNOG00000047296,ENSRNOG00000008785,ENSRNOG00000014452,ENSRNOG00000019322,ENSRNOG00000023579,ENSRNOG00000028616,ENSRNOG00000015553,ENSRNOG00000018741,…
GO:BP	positive regulation of protein localization to centrosome	GO:1904781	0.0240446	1.61898	7	96	2	17810	ENSRNOG00000020423,ENSRNOG00000019340
GO:BP	negative regulation of myotube differentiation	GO:0010832	0.0240446	1.61898	11	62	2	17810	ENSRNOG00000020372,ENSRNOG00000019322
GO:BP	syncytium formation	GO:0006949	0.0240446	1.61898	52	12	2	17810	ENSRNOG00000012175,ENSRNOG00000011789
GO:BP	cellular response to ATP	GO:0071318	0.0240446	1.61898	9	1	1	17810	ENSRNOG00000000695
GO:BP	negative regulation of nitrogen compound metabolic process	GO:0051172	0.0240446	1.61898	2044	75	19	17810	ENSRNOG00000012850,ENSRNOG00000012175,ENSRNOG00000050437,ENSRNOG00000055391,ENSRNOG00000010536,ENSRNOG00000020372,ENSRNOG00000014460,ENSRNOG00000014753,ENSRNOG00000043095,ENSRNOG00000023400,ENSRNOG00000047296,ENSRNOG00000008785,ENSRNOG00000014452,ENSRNOG00000020423,ENSRNOG00000019322,ENSRNOG00000015553,ENSRNOG00000018741,ENSRNOG00000016680,ENSRNOG00000033522
GO:BP	regulation of RNA biosynthetic process	GO:2001141	0.0240446	1.61898	2899	75	24	17810	ENSRNOG00000012850,ENSRNOG00000012175,ENSRNOG00000006378,ENSRNOG00000011789,ENSRNOG00000020915,ENSRNOG00000010536,ENSRNOG00000020372,ENSRNOG00000014460,ENSRNOG00000016913,ENSRNOG00000014753,ENSRNOG00000043095,ENSRNOG00000023400,ENSRNOG00000019948,ENSRNOG00000047296,ENSRNOG00000008785,ENSRNOG00000014452,ENSRNOG00000019322,ENSRNOG00000023579,ENSRNOG00000028616,ENSRNOG00000015553,ENSRNOG00000018741,…
GO:BP	positive regulation of purine nucleotide metabolic process	GO:1900544	0.0240557	1.61878	29	107	3	17810	ENSRNOG00000001296,ENSRNOG00000003134,ENSRNOG00000021463
GO:BP	ribonucleoside diphosphate metabolic process	GO:0009185	0.0240557	1.61878	116	107	5	17810	ENSRNOG00000020372,ENSRNOG00000001296,ENSRNOG00000006807,ENSRNOG00000003134,ENSRNOG00000021463
GO:BP	RNA biosynthetic process	GO:0032774	0.0240557	1.61878	3035	107	32	17810	ENSRNOG00000012850,ENSRNOG00000012175,ENSRNOG00000006378,ENSRNOG00000011789,ENSRNOG00000020915,ENSRNOG00000010536,ENSRNOG00000020372,ENSRNOG00000014460,ENSRNOG00000016913,ENSRNOG00000014753,ENSRNOG00000043095,ENSRNOG00000023400,ENSRNOG00000019948,ENSRNOG00000047296,ENSRNOG00000008785,ENSRNOG00000014452,ENSRNOG00000019322,ENSRNOG00000023579,ENSRNOG00000028616,ENSRNOG00000015553,ENSRNOG00000018741,…
GO:BP	positive regulation of nucleotide metabolic process	GO:0045981	0.0240557	1.61878	29	107	3	17810	ENSRNOG00000001296,ENSRNOG00000003134,ENSRNOG00000021463
GO:BP	negative regulation of protein-containing complex assembly	GO:0031333	0.0240557	1.61878	123	6	2	17810	ENSRNOG00000000695,ENSRNOG00000014285
GO:BP	regulation of nucleotide metabolic process	GO:0006140	0.0240679	1.61856	67	107	4	17810	ENSRNOG00000020372,ENSRNOG00000001296,ENSRNOG00000003134,ENSRNOG00000021463
GO:BP	coronary vasculature morphogenesis	GO:0060977	0.0259366	1.58609	12	62	2	17810	ENSRNOG00000020915,ENSRNOG00000019322
GO:BP	nucleoside diphosphate phosphorylation	GO:0006165	0.0261621	1.58233	120	107	5	17810	ENSRNOG00000020372,ENSRNOG00000001296,ENSRNOG00000006807,ENSRNOG00000003134,ENSRNOG00000021463
GO:BP	myotube cell development	GO:0014904	0.0262728	1.58049	34	22	2	17810	ENSRNOG00000012175,ENSRNOG00000020372
GO:BP	positive regulation of small GTPase mediated signal transduction	GO:0051057	0.0270664	1.56757	53	62	3	17810	ENSRNOG00000011789,ENSRNOG00000002428,ENSRNOG00000019322
GO:BP	dephosphorylation	GO:0016311	0.0271857	1.56566	400	9	3	17810	ENSRNOG00000000695,ENSRNOG00000014285,ENSRNOG00000050437
GO:BP	nucleotide phosphorylation	GO:0046939	0.0271857	1.56566	122	107	5	17810	ENSRNOG00000020372,ENSRNOG00000001296,ENSRNOG00000006807,ENSRNOG00000003134,ENSRNOG00000021463
GO:BP	cellular response to leukemia inhibitory factor	GO:1990830	0.0275688	1.55958	102	8	2	17810	ENSRNOG00000012850,ENSRNOG00000006378
GO:BP	regulation of cellular macromolecule biosynthetic process	GO:2000112	0.0275688	1.55958	3281	130	39	17810	ENSRNOG00000012850,ENSRNOG00000012175,ENSRNOG00000006378,ENSRNOG00000011789,ENSRNOG00000055391,ENSRNOG00000020915,ENSRNOG00000010536,ENSRNOG00000020372,ENSRNOG00000014460,ENSRNOG00000016913,ENSRNOG00000014753,ENSRNOG00000043095,ENSRNOG00000023400,ENSRNOG00000019948,ENSRNOG00000047296,ENSRNOG00000008785,ENSRNOG00000014452,ENSRNOG00000019322,ENSRNOG00000023579,ENSRNOG00000028616,ENSRNOG00000015553,…
GO:BP	histone H3-K4 dimethylation	GO:0044648	0.0275688	1.55958	6	139	2	17810	ENSRNOG00000015133,ENSRNOG00000055525
GO:BP	response to leukemia inhibitory factor	GO:1990823	0.027633	1.55857	103	8	2	17810	ENSRNOG00000012850,ENSRNOG00000006378
GO:BP	negative regulation of cytoskeleton organization	GO:0051494	0.0279625	1.55342	142	6	2	17810	ENSRNOG00000000695,ENSRNOG00000014285
GO:BP	negative regulation of supramolecular fiber organization	GO:1902904	0.0280595	1.55192	143	6	2	17810	ENSRNOG00000000695,ENSRNOG00000014285
GO:BP	negative regulation of smooth muscle cell differentiation	GO:0051151	0.0288687	1.53957	16	52	2	17810	ENSRNOG00000012175,ENSRNOG00000008785
GO:BP	regulation of actin filament polymerization	GO:0030833	0.0294275	1.53125	148	6	2	17810	ENSRNOG00000000695,ENSRNOG00000014285
GO:BP	centriole elongation	GO:0061511	0.03023	1.51956	7	128	2	17810	ENSRNOG00000010999,ENSRNOG00000017608
GO:BP	regulation of macromolecule biosynthetic process	GO:0010556	0.03023	1.51956	3310	130	39	17810	ENSRNOG00000012850,ENSRNOG00000012175,ENSRNOG00000006378,ENSRNOG00000011789,ENSRNOG00000055391,ENSRNOG00000020915,ENSRNOG00000010536,ENSRNOG00000020372,ENSRNOG00000014460,ENSRNOG00000016913,ENSRNOG00000014753,ENSRNOG00000043095,ENSRNOG00000023400,ENSRNOG00000019948,ENSRNOG00000047296,ENSRNOG00000008785,ENSRNOG00000014452,ENSRNOG00000019322,ENSRNOG00000023579,ENSRNOG00000028616,ENSRNOG00000015553,…
GO:BP	positive regulation of cellular metabolic process	GO:0031325	0.03023	1.51956	2747	130	34	17810	ENSRNOG00000012850,ENSRNOG00000012175,ENSRNOG00000006378,ENSRNOG00000011789,ENSRNOG00000010536,ENSRNOG00000020372,ENSRNOG00000014460,ENSRNOG00000014753,ENSRNOG00000010999,ENSRNOG00000023400,ENSRNOG00000047296,ENSRNOG00000008785,ENSRNOG00000014452,ENSRNOG00000001296,ENSRNOG00000019322,ENSRNOG00000023579,ENSRNOG00000028616,ENSRNOG00000018741,ENSRNOG00000016680,ENSRNOG00000015133,ENSRNOG00000033522,…
GO:BP	regulation of ATP metabolic process	GO:1903578	0.0302974	1.5186	75	107	4	17810	ENSRNOG00000020372,ENSRNOG00000001296,ENSRNOG00000003134,ENSRNOG00000021463
GO:BP	regulation of cellular biosynthetic process	GO:0031326	0.0310283	1.50824	3433	130	40	17810	ENSRNOG00000012850,ENSRNOG00000012175,ENSRNOG00000006378,ENSRNOG00000011789,ENSRNOG00000055391,ENSRNOG00000020915,ENSRNOG00000010536,ENSRNOG00000020372,ENSRNOG00000014460,ENSRNOG00000016913,ENSRNOG00000014753,ENSRNOG00000043095,ENSRNOG00000023400,ENSRNOG00000019948,ENSRNOG00000047296,ENSRNOG00000008785,ENSRNOG00000014452,ENSRNOG00000019322,ENSRNOG00000023579,ENSRNOG00000028616,ENSRNOG00000015553,…
GO:BP	positive regulation of mitophagy in response to mitochondrial depolarization	GO:0098779	0.0316207	1.50003	8	116	2	17810	ENSRNOG00000061262,ENSRNOG00000030213
GO:BP	regulation of small GTPase mediated signal transduction	GO:0051056	0.032459	1.48867	191	20	3	17810	ENSRNOG00000008444,ENSRNOG00000011789,ENSRNOG00000002428
GO:BP	regulation of actin filament length	GO:0030832	0.032459	1.48867	164	6	2	17810	ENSRNOG00000000695,ENSRNOG00000014285
GO:BP	regulation of Rap protein signal transduction	GO:0032487	0.032459	1.48867	2	11	1	17810	ENSRNOG00000008444
GO:BP	regulation of actin polymerization or depolymerization	GO:0008064	0.032459	1.48867	163	6	2	17810	ENSRNOG00000000695,ENSRNOG00000014285
GO:BP	actin filament polymerization	GO:0030041	0.032459	1.48867	163	6	2	17810	ENSRNOG00000000695,ENSRNOG00000014285
GO:BP	response to ATP	GO:0033198	0.0336353	1.4732	23	1	1	17810	ENSRNOG00000000695
GO:BP	striated muscle cell differentiation	GO:0051146	0.0337271	1.47202	238	90	6	17810	ENSRNOG00000012175,ENSRNOG00000011789,ENSRNOG00000020372,ENSRNOG00000008785,ENSRNOG00000019322,ENSRNOG00000049452
GO:BP	nucleoside diphosphate metabolic process	GO:0009132	0.0337426	1.47182	135	107	5	17810	ENSRNOG00000020372,ENSRNOG00000001296,ENSRNOG00000006807,ENSRNOG00000003134,ENSRNOG00000021463
GO:BP	histone H3-K4 monomethylation	GO:0097692	0.0337426	1.47182	7	144	2	17810	ENSRNOG00000055525,ENSRNOG00000061080
GO:BP	brain development	GO:0007420	0.0337442	1.4718	621	62	8	17810	ENSRNOG00000011789,ENSRNOG00000020915,ENSRNOG00000016913,ENSRNOG00000047296,ENSRNOG00000051671,ENSRNOG00000014452,ENSRNOG00000028335,ENSRNOG00000019322
GO:BP	smooth muscle cell differentiation	GO:0051145	0.0342527	1.4653	63	62	3	17810	ENSRNOG00000012175,ENSRNOG00000008785,ENSRNOG00000019322
GO:BP	negative regulation of macromolecule metabolic process	GO:0010605	0.0352359	1.45302	2361	75	20	17810	ENSRNOG00000012850,ENSRNOG00000012175,ENSRNOG00000050437,ENSRNOG00000055391,ENSRNOG00000010536,ENSRNOG00000020372,ENSRNOG00000014460,ENSRNOG00000003213,ENSRNOG00000014753,ENSRNOG00000043095,ENSRNOG00000023400,ENSRNOG00000047296,ENSRNOG00000008785,ENSRNOG00000014452,ENSRNOG00000020423,ENSRNOG00000019322,ENSRNOG00000015553,ENSRNOG00000018741,ENSRNOG00000016680,ENSRNOG00000033522
GO:BP	skeletal muscle cell differentiation	GO:0035914	0.0352359	1.45302	64	62	3	17810	ENSRNOG00000011789,ENSRNOG00000008785,ENSRNOG00000019322
GO:BP	protein localization to centrosome	GO:0071539	0.0369634	1.43223	32	128	3	17810	ENSRNOG00000020423,ENSRNOG00000019340,ENSRNOG00000017608
GO:BP	chromosome organization	GO:0051276	0.0369634	1.43223	1008	79	12	17810	ENSRNOG00000012850,ENSRNOG00000020915,ENSRNOG00000020372,ENSRNOG00000023400,ENSRNOG00000019948,ENSRNOG00000047296,ENSRNOG00000020423,ENSRNOG00000023579,ENSRNOG00000016680,ENSRNOG00000015133,ENSRNOG00000033522,ENSRNOG00000061262
GO:BP	regulation of protein localization to centrosome	GO:1904779	0.0369634	1.43223	11	96	2	17810	ENSRNOG00000020423,ENSRNOG00000019340
GO:BP	regulation of artery morphogenesis	GO:1905651	0.0373156	1.42811	7	159	2	17810	ENSRNOG00000019322,ENSRNOG00000014648
GO:BP	regulation of biosynthetic process	GO:0009889	0.0373156	1.42811	3497	130	40	17810	ENSRNOG00000012850,ENSRNOG00000012175,ENSRNOG00000006378,ENSRNOG00000011789,ENSRNOG00000055391,ENSRNOG00000020915,ENSRNOG00000010536,ENSRNOG00000020372,ENSRNOG00000014460,ENSRNOG00000016913,ENSRNOG00000014753,ENSRNOG00000043095,ENSRNOG00000023400,ENSRNOG00000019948,ENSRNOG00000047296,ENSRNOG00000008785,ENSRNOG00000014452,ENSRNOG00000019322,ENSRNOG00000023579,ENSRNOG00000028616,ENSRNOG00000015553,…
GO:BP	cell fate specification	GO:0001708	0.0373156	1.42811	89	12	2	17810	ENSRNOG00000006378,ENSRNOG00000011789
GO:BP	positive regulation of artery morphogenesis	GO:1905653	0.0373156	1.42811	7	159	2	17810	ENSRNOG00000019322,ENSRNOG00000014648
GO:BP	positive regulation of macromolecule metabolic process	GO:0010604	0.0376337	1.42442	2950	79	24	17810	ENSRNOG00000012850,ENSRNOG00000012175,ENSRNOG00000006378,ENSRNOG00000011789,ENSRNOG00000020915,ENSRNOG00000010536,ENSRNOG00000020372,ENSRNOG00000014460,ENSRNOG00000014753,ENSRNOG00000010999,ENSRNOG00000023400,ENSRNOG00000047296,ENSRNOG00000008785,ENSRNOG00000014452,ENSRNOG00000001296,ENSRNOG00000020423,ENSRNOG00000019322,ENSRNOG00000023579,ENSRNOG00000028616,ENSRNOG00000018741,ENSRNOG00000016680,…
GO:BP	actin polymerization or depolymerization	GO:0008154	0.0376337	1.42442	191	6	2	17810	ENSRNOG00000000695,ENSRNOG00000014285
GO:BP	carbohydrate catabolic process	GO:0016052	0.0376337	1.42442	142	107	5	17810	ENSRNOG00000020372,ENSRNOG00000001296,ENSRNOG00000006807,ENSRNOG00000003134,ENSRNOG00000021463
GO:BP	negative regulation of metabolic process	GO:0009892	0.0380372	1.41979	2573	75	21	17810	ENSRNOG00000012850,ENSRNOG00000012175,ENSRNOG00000050437,ENSRNOG00000055391,ENSRNOG00000010536,ENSRNOG00000020372,ENSRNOG00000014460,ENSRNOG00000003213,ENSRNOG00000014753,ENSRNOG00000043095,ENSRNOG00000023400,ENSRNOG00000047296,ENSRNOG00000051671,ENSRNOG00000008785,ENSRNOG00000014452,ENSRNOG00000020423,ENSRNOG00000019322,ENSRNOG00000015553,ENSRNOG00000018741,ENSRNOG00000016680,ENSRNOG00000033522
GO:BP	pericardium development	GO:0060039	0.0385033	1.4145	18	62	2	17810	ENSRNOG00000020915,ENSRNOG00000019322
GO:BP	regulation of protein polymerization	GO:0032271	0.0385033	1.4145	196	6	2	17810	ENSRNOG00000000695,ENSRNOG00000014285
GO:BP	macromolecule methylation	GO:0043414	0.0385033	1.4145	274	144	8	17810	ENSRNOG00000020915,ENSRNOG00000023579,ENSRNOG00000016680,ENSRNOG00000015133,ENSRNOG00000033522,ENSRNOG00000026239,ENSRNOG00000055525,ENSRNOG00000061080
GO:BP	protein acylation	GO:0043543	0.0394155	1.40433	212	74	5	17810	ENSRNOG00000012850,ENSRNOG00000010999,ENSRNOG00000019948,ENSRNOG00000026248,ENSRNOG00000015133
GO:BP	regulation of nucleobase-containing compound metabolic process	GO:0019219	0.0394155	1.40433	3359	107	33	17810	ENSRNOG00000012850,ENSRNOG00000012175,ENSRNOG00000006378,ENSRNOG00000011789,ENSRNOG00000020915,ENSRNOG00000010536,ENSRNOG00000020372,ENSRNOG00000014460,ENSRNOG00000016913,ENSRNOG00000014753,ENSRNOG00000043095,ENSRNOG00000023400,ENSRNOG00000019948,ENSRNOG00000047296,ENSRNOG00000008785,ENSRNOG00000014452,ENSRNOG00000001296,ENSRNOG00000019322,ENSRNOG00000023579,ENSRNOG00000028616,ENSRNOG00000015553,…
GO:BP	cellular protein-containing complex assembly	GO:0034622	0.0394155	1.40433	845	6	3	17810	ENSRNOG00000000695,ENSRNOG00000012850,ENSRNOG00000014285
GO:BP	histone H3-K36 dimethylation	GO:0097676	0.0394155	1.40433	2	17	1	17810	ENSRNOG00000020915
GO:BP	anterior/posterior pattern specification	GO:0009952	0.0394155	1.40433	213	74	5	17810	ENSRNOG00000011789,ENSRNOG00000014753,ENSRNOG00000047296,ENSRNOG00000019322,ENSRNOG00000015133
GO:BP	positive regulation of metabolic process	GO:0009893	0.0394155	1.40433	3176	130	37	17810	ENSRNOG00000012850,ENSRNOG00000012175,ENSRNOG00000006378,ENSRNOG00000011789,ENSRNOG00000020915,ENSRNOG00000010536,ENSRNOG00000020372,ENSRNOG00000014460,ENSRNOG00000014753,ENSRNOG00000010999,ENSRNOG00000023400,ENSRNOG00000047296,ENSRNOG00000008785,ENSRNOG00000014452,ENSRNOG00000001296,ENSRNOG00000020423,ENSRNOG00000019322,ENSRNOG00000023579,ENSRNOG00000028616,ENSRNOG00000018741,ENSRNOG00000016680,…
GO:BP	protein localization to microtubule organizing center	GO:1905508	0.0394155	1.40433	34	128	3	17810	ENSRNOG00000020423,ENSRNOG00000019340,ENSRNOG00000017608
GO:BP	cell migration involved in vasculogenesis	GO:0035441	0.0394155	1.40433	2	17	1	17810	ENSRNOG00000020915
GO:BP	regulation of RNA metabolic process	GO:0051252	0.0394155	1.40433	3146	75	24	17810	ENSRNOG00000012850,ENSRNOG00000012175,ENSRNOG00000006378,ENSRNOG00000011789,ENSRNOG00000020915,ENSRNOG00000010536,ENSRNOG00000020372,ENSRNOG00000014460,ENSRNOG00000016913,ENSRNOG00000014753,ENSRNOG00000043095,ENSRNOG00000023400,ENSRNOG00000019948,ENSRNOG00000047296,ENSRNOG00000008785,ENSRNOG00000014452,ENSRNOG00000019322,ENSRNOG00000023579,ENSRNOG00000028616,ENSRNOG00000015553,ENSRNOG00000018741,…
GO:BP	tissue development	GO:0009888	0.0402149	1.39561	1654	178	29	17810	ENSRNOG00000027756,ENSRNOG00000011789,ENSRNOG00000020915,ENSRNOG00000020372,ENSRNOG00000014753,ENSRNOG00000004033,ENSRNOG00000047296,ENSRNOG00000008785,ENSRNOG00000033706,ENSRNOG00000028335,ENSRNOG00000019322,ENSRNOG00000021437,ENSRNOG00000002881,ENSRNOG00000049452,ENSRNOG00000006689,ENSRNOG00000014478,ENSRNOG00000033087,ENSRNOG00000021463,ENSRNOG00000026239,ENSRNOG00000003848,ENSRNOG00000017608,…
GO:BP	skeletal muscle tissue development	GO:0007519	0.0402149	1.39561	153	62	4	17810	ENSRNOG00000011789,ENSRNOG00000020372,ENSRNOG00000008785,ENSRNOG00000019322
GO:BP	cellular protein modification process	GO:0006464	0.0406546	1.39089	3201	12	7	17810	ENSRNOG00000000695,ENSRNOG00000012850,ENSRNOG00000031397,ENSRNOG00000014285,ENSRNOG00000050437,ENSRNOG00000008444,ENSRNOG00000011789
GO:BP	protein modification process	GO:0036211	0.0406546	1.39089	3201	12	7	17810	ENSRNOG00000000695,ENSRNOG00000012850,ENSRNOG00000031397,ENSRNOG00000014285,ENSRNOG00000050437,ENSRNOG00000008444,ENSRNOG00000011789
GO:BP	positive regulation of glycolytic process	GO:0045821	0.0408258	1.38906	14	87	2	17810	ENSRNOG00000001296,ENSRNOG00000003134
GO:BP	head development	GO:0060322	0.041316	1.38388	667	62	8	17810	ENSRNOG00000011789,ENSRNOG00000020915,ENSRNOG00000016913,ENSRNOG00000047296,ENSRNOG00000051671,ENSRNOG00000014452,ENSRNOG00000028335,ENSRNOG00000019322
GO:BP	histone H4-K20 methylation	GO:0034770	0.0419625	1.37714	10	126	2	17810	ENSRNOG00000016680,ENSRNOG00000026239
GO:BP	nucleobase-containing compound biosynthetic process	GO:0034654	0.0443774	1.35284	3394	107	33	17810	ENSRNOG00000012850,ENSRNOG00000012175,ENSRNOG00000006378,ENSRNOG00000011789,ENSRNOG00000020915,ENSRNOG00000010536,ENSRNOG00000020372,ENSRNOG00000014460,ENSRNOG00000031263,ENSRNOG00000016913,ENSRNOG00000014753,ENSRNOG00000043095,ENSRNOG00000023400,ENSRNOG00000019948,ENSRNOG00000047296,ENSRNOG00000008785,ENSRNOG00000014452,ENSRNOG00000019322,ENSRNOG00000023579,ENSRNOG00000028616,ENSRNOG00000015553,…
GO:BP	phosphatidylinositol-3-phosphate biosynthetic process	GO:0036092	0.0445905	1.35076	10	131	2	17810	ENSRNOG00000056810,ENSRNOG00000029938
GO:BP	regulation of pri-miRNA transcription by RNA polymerase II	GO:1902893	0.0445905	1.35076	44	107	3	17810	ENSRNOG00000020372,ENSRNOG00000008785,ENSRNOG00000021463
GO:BP	ventricular trabecula myocardium morphogenesis	GO:0003222	0.0466231	1.3314	14	95	2	17810	ENSRNOG00000019322,ENSRNOG00000006689
GO:BP	negative regulation of glycolytic process	GO:0045820	0.0469189	1.32865	13	107	2	17810	ENSRNOG00000020372,ENSRNOG00000021463
GO:BP	positive regulation of carbohydrate metabolic process	GO:0045913	0.0469189	1.32865	46	107	3	17810	ENSRNOG00000001296,ENSRNOG00000003134,ENSRNOG00000021463
GO:BP	protein polymerization	GO:0051258	0.0469189	1.32865	246	6	2	17810	ENSRNOG00000000695,ENSRNOG00000014285
GO:BP	skeletal muscle organ development	GO:0060538	0.0469189	1.32865	165	62	4	17810	ENSRNOG00000011789,ENSRNOG00000020372,ENSRNOG00000008785,ENSRNOG00000019322
GO:BP	cell adhesion involved in sprouting angiogenesis	GO:0120078	0.0469189	1.32865	1	46	1	17810	ENSRNOG00000004033
GO:BP	angiogenic sprout fusion	GO:0120077	0.0469189	1.32865	1	46	1	17810	ENSRNOG00000004033
GO:BP	positive regulation of synaptic vesicle transport	GO:1902805	0.0469189	1.32865	1	49	1	17810	ENSRNOG00000006505
GO:BP	anatomical structure morphogenesis	GO:0009653	0.0469189	1.32865	2331	178	37	17810	ENSRNOG00000000695,ENSRNOG00000012175,ENSRNOG00000011789,ENSRNOG00000020915,ENSRNOG00000029658,ENSRNOG00000014753,ENSRNOG00000004033,ENSRNOG00000051671,ENSRNOG00000008785,ENSRNOG00000033706,ENSRNOG00000028335,ENSRNOG00000019322,ENSRNOG00000016680,ENSRNOG00000021437,ENSRNOG00000061262,ENSRNOG00000049452,ENSRNOG00000006689,ENSRNOG00000011154,ENSRNOG00000033087,ENSRNOG00000021463,ENSRNOG00000003848,…
GO:BP	pri-miRNA transcription by RNA polymerase II	GO:0061614	0.0469189	1.32865	46	107	3	17810	ENSRNOG00000020372,ENSRNOG00000008785,ENSRNOG00000021463
GO:BP	positive regulation of autophagy of mitochondrion in response to mitochondrial depolarization	GO:1904925	0.0469189	1.32865	12	116	2	17810	ENSRNOG00000061262,ENSRNOG00000030213
GO:BP	regulation of cell adhesion involved in sprouting angiogenesis	GO:0106088	0.0469189	1.32865	1	46	1	17810	ENSRNOG00000004033
GO:BP	negative regulation of cell adhesion involved in sprouting angiogenesis	GO:0106089	0.0469189	1.32865	1	46	1	17810	ENSRNOG00000004033
GO:BP	positive regulation of vesicle transport along microtubule	GO:1901610	0.0469189	1.32865	1	49	1	17810	ENSRNOG00000006505
GO:BP	regulation of actin filament organization	GO:0110053	0.0469189	1.32865	237	6	2	17810	ENSRNOG00000000695,ENSRNOG00000014285
GO:BP	venous blood vessel morphogenesis	GO:0048845	0.0469189	1.32865	9	159	2	17810	ENSRNOG00000019322,ENSRNOG00000014648
GO:BP	second-messenger-mediated signaling	GO:0019932	0.0469189	1.32865	223	22	3	17810	ENSRNOG00000012175,ENSRNOG00000055391,ENSRNOG00000020372
GO:BP	positive regulation of anterograde synaptic vesicle transport	GO:1903744	0.0469189	1.32865	1	49	1	17810	ENSRNOG00000006505
GO:BP	macromolecule modification	GO:0043412	0.0469392	1.32846	3367	12	7	17810	ENSRNOG00000000695,ENSRNOG00000012850,ENSRNOG00000031397,ENSRNOG00000014285,ENSRNOG00000050437,ENSRNOG00000008444,ENSRNOG00000011789
GO:BP	histone H2B ubiquitination	GO:0033523	0.0469392	1.32846	11	130	2	17810	ENSRNOG00000023400,ENSRNOG00000003258
GO:BP	positive regulation of transcription by transcription factor localization	GO:0061586	0.0475282	1.32305	1	52	1	17810	ENSRNOG00000008785
GO:BP	aorta morphogenesis	GO:0035909	0.0475282	1.32305	32	159	3	17810	ENSRNOG00000019322,ENSRNOG00000006689,ENSRNOG00000014648
GO:BP	cranial skeletal system development	GO:1904888	0.0475282	1.32305	65	162	4	17810	ENSRNOG00000020915,ENSRNOG00000003848,ENSRNOG00000004709,ENSRNOG00000052687
GO:BP	artery morphogenesis	GO:0048844	0.0475282	1.32305	66	159	4	17810	ENSRNOG00000019322,ENSRNOG00000006689,ENSRNOG00000011154,ENSRNOG00000014648
GO:BP	cell-cell signaling via exosome	GO:0099156	0.0475282	1.32305	1	52	1	17810	ENSRNOG00000008785
GO:BP	negative regulation of cardiac vascular smooth muscle cell differentiation	GO:2000723	0.0475282	1.32305	1	52	1	17810	ENSRNOG00000008785
GO:BP	heterocycle biosynthetic process	GO:0018130	0.0487001	1.31247	3456	75	25	17810	ENSRNOG00000012850,ENSRNOG00000012175,ENSRNOG00000006378,ENSRNOG00000011789,ENSRNOG00000020915,ENSRNOG00000010536,ENSRNOG00000020372,ENSRNOG00000014460,ENSRNOG00000031263,ENSRNOG00000016913,ENSRNOG00000014753,ENSRNOG00000043095,ENSRNOG00000023400,ENSRNOG00000019948,ENSRNOG00000047296,ENSRNOG00000008785,ENSRNOG00000014452,ENSRNOG00000019322,ENSRNOG00000023579,ENSRNOG00000028616,ENSRNOG00000015553,…
GO:BP	regulation of smooth muscle cell differentiation	GO:0051150	0.0487001	1.31247	28	52	2	17810	ENSRNOG00000012175,ENSRNOG00000008785
GO:BP	aromatic compound biosynthetic process	GO:0019438	0.0493383	1.30682	3462	75	25	17810	ENSRNOG00000012850,ENSRNOG00000012175,ENSRNOG00000006378,ENSRNOG00000011789,ENSRNOG00000020915,ENSRNOG00000010536,ENSRNOG00000020372,ENSRNOG00000014460,ENSRNOG00000031263,ENSRNOG00000016913,ENSRNOG00000014753,ENSRNOG00000043095,ENSRNOG00000023400,ENSRNOG00000019948,ENSRNOG00000047296,ENSRNOG00000008785,ENSRNOG00000014452,ENSRNOG00000019322,ENSRNOG00000023579,ENSRNOG00000028616,ENSRNOG00000015553,…
GO:BP	regulation of platelet-derived growth factor receptor-alpha signaling pathway	GO:2000583	0.0493383	1.30682	5	11	1	17810	ENSRNOG00000008444
GO:BP	regulation of autophagy of mitochondrion in response to mitochondrial depolarization	GO:1904923	0.0494946	1.30544	13	116	2	17810	ENSRNOG00000061262,ENSRNOG00000030213
GO:BP	methylation	GO:0032259	0.0494946	1.30544	301	144	8	17810	ENSRNOG00000020915,ENSRNOG00000023579,ENSRNOG00000016680,ENSRNOG00000015133,ENSRNOG00000033522,ENSRNOG00000026239,ENSRNOG00000055525,ENSRNOG00000061080
GO:BP	intracellular signal transduction	GO:0035556	0.0504023	1.29755	2070	23	8	17810	ENSRNOG00000031397,ENSRNOG00000012175,ENSRNOG00000008444,ENSRNOG00000011789,ENSRNOG00000055391,ENSRNOG00000002428,ENSRNOG00000020372,ENSRNOG00000056810
GO:BP	gene silencing by RNA	GO:0031047	0.0504748	1.29693	84	129	4	17810	ENSRNOG00000003213,ENSRNOG00000014795,ENSRNOG00000009043,ENSRNOG00000022395
GO:BP	tissue homeostasis	GO:0001894	0.0505242	1.2965	205	125	6	17810	ENSRNOG00000019322,ENSRNOG00000015133,ENSRNOG00000011154,ENSRNOG00000033087,ENSRNOG00000018692,ENSRNOG00000009043
GO:BP	seminal clot liquefaction	GO:0070684	0.0507541	1.29453	1	59	1	17810	ENSRNOG00000033706
GO:BP	negative regulation of cellular process	GO:0048523	0.0507541	1.29453	4146	6	5	17810	ENSRNOG00000000695,ENSRNOG00000012850,ENSRNOG00000027756,ENSRNOG00000012175,ENSRNOG00000014285
GO:BP	coronary sinus valve morphogenesis	GO:0003182	0.0519459	1.28445	1	62	1	17810	ENSRNOG00000019322
GO:BP	coronary sinus valve development	GO:0003178	0.0519459	1.28445	1	62	1	17810	ENSRNOG00000019322
GO:BP	coronary vein morphogenesis	GO:0003169	0.0519459	1.28445	1	62	1	17810	ENSRNOG00000019322
GO:BP	venous endothelial cell differentiation	GO:0060843	0.0519459	1.28445	1	62	1	17810	ENSRNOG00000019322
GO:BP	Notch signaling pathway involved in regulation of secondary heart field cardioblast proliferation	GO:0003270	0.0519459	1.28445	1	62	1	17810	ENSRNOG00000019322
GO:BP	negative regulation of pri-miRNA transcription by RNA polymerase II	GO:1902894	0.0529623	1.27603	15	107	2	17810	ENSRNOG00000020372,ENSRNOG00000021463
GO:BP	endosome to lysosome transport	GO:0008333	0.053079	1.27508	43	37	2	17810	ENSRNOG00000058094,ENSRNOG00000023400
GO:BP	regulation of neuron migration	GO:2001222	0.0539582	1.26794	36	154	3	17810	ENSRNOG00000004033,ENSRNOG00000052204,ENSRNOG00000015977
GO:BP	platelet-derived growth factor receptor-alpha signaling pathway	GO:0035790	0.0540927	1.26686	6	11	1	17810	ENSRNOG00000008444
GO:BP	glycerol biosynthetic process from pyruvate	GO:0046327	0.0552465	1.2577	1	68	1	17810	ENSRNOG00000028616
GO:BP	histone H3-K36 trimethylation	GO:0097198	0.0552465	1.2577	4	17	1	17810	ENSRNOG00000020915
GO:BP	negative regulation of organelle organization	GO:0010639	0.0568835	1.24501	296	6	2	17810	ENSRNOG00000000695,ENSRNOG00000014285
GO:BP	epithelial cell development	GO:0002064	0.0570504	1.24374	209	170	7	17810	ENSRNOG00000008785,ENSRNOG00000019322,ENSRNOG00000014478,ENSRNOG00000033087,ENSRNOG00000026239,ENSRNOG00000009563,ENSRNOG00000014143
GO:BP	embryonic retina morphogenesis in camera-type eye	GO:0060059	0.0575343	1.24007	6	12	1	17810	ENSRNOG00000011789
GO:BP	cardiac right ventricle morphogenesis	GO:0003215	0.0577897	1.23815	18	95	2	17810	ENSRNOG00000019322,ENSRNOG00000006689
GO:BP	pattern specification process	GO:0007389	0.0584764	1.23302	434	128	9	17810	ENSRNOG00000011789,ENSRNOG00000014753,ENSRNOG00000047296,ENSRNOG00000019322,ENSRNOG00000015133,ENSRNOG00000033791,ENSRNOG00000014795,ENSRNOG00000003848,ENSRNOG00000017608
GO:BP	regulation of generation of precursor metabolites and energy	GO:0043467	0.0593502	1.22658	109	107	4	17810	ENSRNOG00000020372,ENSRNOG00000001296,ENSRNOG00000003134,ENSRNOG00000021463
GO:BP	regulation of actin cytoskeleton organization	GO:0032956	0.0600661	1.22137	309	6	2	17810	ENSRNOG00000000695,ENSRNOG00000014285
GO:BP	circadian rhythm	GO:0007623	0.0613422	1.21224	178	107	5	17810	ENSRNOG00000014452,ENSRNOG00000015133,ENSRNOG00000061262,ENSRNOG00000009977,ENSRNOG00000021463
GO:BP	muscle cell differentiation	GO:0042692	0.0616278	1.21022	310	62	5	17810	ENSRNOG00000012175,ENSRNOG00000011789,ENSRNOG00000020372,ENSRNOG00000008785,ENSRNOG00000019322
GO:BP	positive regulation of myoblast fusion	GO:1901741	0.0617669	1.20924	16	5	1	17810	ENSRNOG00000012175
GO:BP	negative regulation of purine nucleotide metabolic process	GO:1900543	0.0622953	1.20554	17	107	2	17810	ENSRNOG00000020372,ENSRNOG00000021463
GO:BP	histone ubiquitination	GO:0016574	0.0622953	1.20554	46	130	3	17810	ENSRNOG00000023400,ENSRNOG00000061262,ENSRNOG00000003258
GO:BP	organic cyclic compound biosynthetic process	GO:1901362	0.0622953	1.20554	3561	75	25	17810	ENSRNOG00000012850,ENSRNOG00000012175,ENSRNOG00000006378,ENSRNOG00000011789,ENSRNOG00000020915,ENSRNOG00000010536,ENSRNOG00000020372,ENSRNOG00000014460,ENSRNOG00000031263,ENSRNOG00000016913,ENSRNOG00000014753,ENSRNOG00000043095,ENSRNOG00000023400,ENSRNOG00000019948,ENSRNOG00000047296,ENSRNOG00000008785,ENSRNOG00000014452,ENSRNOG00000019322,ENSRNOG00000023579,ENSRNOG00000028616,ENSRNOG00000015553,…
GO:BP	positive regulation of hh target transcription factor activity	GO:0007228	0.0636422	1.19625	3	28	1	17810	ENSRNOG00000016913
GO:BP	protein-containing complex assembly	GO:0065003	0.0636895	1.19593	1226	2	2	17810	ENSRNOG00000000695,ENSRNOG00000012850
GO:BP	response to puromycin	GO:1905794	0.0637662	1.19541	1	88	1	17810	ENSRNOG00000042951
GO:BP	regulation of supramolecular fiber organization	GO:1902903	0.0637662	1.19541	326	6	2	17810	ENSRNOG00000000695,ENSRNOG00000014285
GO:BP	negative regulation of striated muscle cell differentiation	GO:0051154	0.0637662	1.19541	30	62	2	17810	ENSRNOG00000020372,ENSRNOG00000019322
GO:BP	regulation of cellular component size	GO:0032535	0.0637662	1.19541	331	6	2	17810	ENSRNOG00000000695,ENSRNOG00000014285
GO:BP	Sertoli cell development	GO:0060009	0.0637662	1.19541	15	126	2	17810	ENSRNOG00000014478,ENSRNOG00000026239
GO:BP	cellular response to puromycin	GO:1905795	0.0637662	1.19541	1	88	1	17810	ENSRNOG00000042951
GO:BP	stem cell differentiation	GO:0048863	0.0637662	1.19541	196	62	4	17810	ENSRNOG00000020915,ENSRNOG00000014753,ENSRNOG00000004033,ENSRNOG00000019322
GO:BP	negative regulation of epithelial to mesenchymal transition	GO:0010719	0.0637662	1.19541	29	3	1	17810	ENSRNOG00000027756
GO:BP	negative regulation of biological process	GO:0048519	0.0637662	1.19541	4500	6	5	17810	ENSRNOG00000000695,ENSRNOG00000012850,ENSRNOG00000027756,ENSRNOG00000012175,ENSRNOG00000014285
GO:BP	nucleosome organization	GO:0034728	0.0655114	1.18368	113	17	2	17810	ENSRNOG00000012850,ENSRNOG00000020915
GO:BP	regulation of actin filament-based process	GO:0032970	0.0658835	1.18122	339	6	2	17810	ENSRNOG00000000695,ENSRNOG00000014285
GO:BP	regulation of myoblast fusion	GO:1901739	0.0673222	1.17184	19	5	1	17810	ENSRNOG00000012175
GO:BP	right ventricular compact myocardium morphogenesis	GO:0003226	0.0673222	1.17184	1	95	1	17810	ENSRNOG00000006689
GO:BP	endosome to lysosome transport via multivesicular body sorting pathway	GO:0032510	0.0673222	1.17184	5	19	1	17810	ENSRNOG00000058094
GO:BP	regulation of gene expression	GO:0010468	0.0674883	1.17077	4062	95	33	17810	ENSRNOG00000012850,ENSRNOG00000012175,ENSRNOG00000006378,ENSRNOG00000011789,ENSRNOG00000055391,ENSRNOG00000020915,ENSRNOG00000010536,ENSRNOG00000020372,ENSRNOG00000014460,ENSRNOG00000016913,ENSRNOG00000003213,ENSRNOG00000014753,ENSRNOG00000043095,ENSRNOG00000023400,ENSRNOG00000019948,ENSRNOG00000047296,ENSRNOG00000008785,ENSRNOG00000014452,ENSRNOG00000001296,ENSRNOG00000019322,ENSRNOG00000023579,…
GO:BP	regulation of anterograde synaptic vesicle transport	GO:1903742	0.0679055	1.1681	2	49	1	17810	ENSRNOG00000006505
GO:BP	Rap protein signal transduction	GO:0032486	0.0679055	1.1681	9	11	1	17810	ENSRNOG00000008444
GO:BP	regulation of vesicle transport along microtubule	GO:1901608	0.0679055	1.1681	2	49	1	17810	ENSRNOG00000006505
GO:BP	epidermis morphogenesis	GO:0048730	0.0679055	1.1681	32	62	2	17810	ENSRNOG00000033706,ENSRNOG00000019322
GO:BP	response to organophosphorus	GO:0046683	0.0679055	1.1681	98	1	1	17810	ENSRNOG00000000695
GO:BP	muscle cell development	GO:0055001	0.0679055	1.1681	140	90	4	17810	ENSRNOG00000012175,ENSRNOG00000020372,ENSRNOG00000019322,ENSRNOG00000049452
GO:BP	quinolinate biosynthetic process	GO:0019805	0.0683148	1.16549	4	25	1	17810	ENSRNOG00000031263
GO:BP	RNA polymerase III preinitiation complex assembly	GO:0070898	0.0688446	1.16213	1	101	1	17810	ENSRNOG00000017864
GO:BP	negative regulation of nucleotide metabolic process	GO:0045980	0.0688585	1.16204	19	107	2	17810	ENSRNOG00000020372,ENSRNOG00000021463
GO:BP	regulation of mRNA export from nucleus	GO:0010793	0.0688585	1.16204	6	17	1	17810	ENSRNOG00000020915
GO:BP	regulation of protein binding	GO:0043393	0.06927	1.15945	177	37	3	17810	ENSRNOG00000011789,ENSRNOG00000020372,ENSRNOG00000023400
GO:BP	protein acetylation	GO:0006473	0.06927	1.15945	173	74	4	17810	ENSRNOG00000012850,ENSRNOG00000010999,ENSRNOG00000019948,ENSRNOG00000015133
GO:BP	regulation of cardiac vascular smooth muscle cell differentiation	GO:2000722	0.06927	1.15945	2	52	1	17810	ENSRNOG00000008785
GO:BP	regulation of protein-containing complex assembly	GO:0043254	0.06927	1.15945	360	6	2	17810	ENSRNOG00000000695,ENSRNOG00000014285
GO:BP	response to organic substance	GO:0010033	0.0696057	1.15736	2583	62	17	17810	ENSRNOG00000000695,ENSRNOG00000012850,ENSRNOG00000006378,ENSRNOG00000055391,ENSRNOG00000020915,ENSRNOG00000020372,ENSRNOG00000014460,ENSRNOG00000043095,ENSRNOG00000004033,ENSRNOG00000047296,ENSRNOG00000008785,ENSRNOG00000014452,ENSRNOG00000001296,ENSRNOG00000012830,ENSRNOG00000020423,ENSRNOG00000028335,ENSRNOG00000019322
GO:BP	actin filament organization	GO:0007015	0.0706732	1.15075	371	6	2	17810	ENSRNOG00000000695,ENSRNOG00000014285
GO:BP	protein-containing complex subunit organization	GO:0043933	0.0706732	1.15075	1386	2	2	17810	ENSRNOG00000000695,ENSRNOG00000012850
GO:BP	regulation of locomotor rhythm	GO:1904059	0.0706732	1.15075	2	54	1	17810	ENSRNOG00000014452
GO:BP	histone H3 acetylation	GO:0043966	0.0706732	1.15075	55	2	1	17810	ENSRNOG00000012850
GO:BP	regulation of smoothened signaling pathway	GO:0008589	0.0706732	1.15075	80	162	4	17810	ENSRNOG00000016913,ENSRNOG00000017608,ENSRNOG00000013123,ENSRNOG00000052687
GO:BP	N-terminal peptidyl-glycine N-myristoylation	GO:0018008	0.0706732	1.15075	2	55	1	17810	ENSRNOG00000026248
GO:BP	positive regulation of syncytium formation by plasma membrane fusion	GO:0060143	0.0706732	1.15075	22	5	1	17810	ENSRNOG00000012175
GO:BP	regulation of NAD+ ADP-ribosyltransferase activity	GO:1901664	0.0707139	1.1505	3	37	1	17810	ENSRNOG00000023400
GO:BP	positive regulation of NAD+ ADP-ribosyltransferase activity	GO:1901666	0.0707139	1.1505	3	37	1	17810	ENSRNOG00000023400
GO:BP	positive regulation of bleb assembly	GO:1904172	0.0708229	1.14983	2	56	1	17810	ENSRNOG00000001296
GO:BP	signal transduction downstream of smoothened	GO:0007227	0.0708229	1.14983	4	28	1	17810	ENSRNOG00000016913
GO:BP	response to purine-containing compound	GO:0014074	0.0712851	1.147	113	1	1	17810	ENSRNOG00000000695
GO:BP	regulation of parkin-mediated stimulation of mitophagy in response to mitochondrial depolarization	GO:1905089	0.072319	1.14075	1	116	1	17810	ENSRNOG00000030213
GO:BP	negative regulation of parkin-mediated stimulation of mitophagy in response to mitochondrial depolarization	GO:1905090	0.072319	1.14075	1	116	1	17810	ENSRNOG00000030213
GO:BP	protein localization to microtubule cytoskeleton	GO:0072698	0.072319	1.14075	53	128	3	17810	ENSRNOG00000020423,ENSRNOG00000019340,ENSRNOG00000017608
GO:BP	mesoderm morphogenesis	GO:0048332	0.072319	1.14075	72	30	2	17810	ENSRNOG00000020915,ENSRNOG00000014753
GO:BP	regulation of myotube differentiation	GO:0010830	0.0726077	1.13902	35	62	2	17810	ENSRNOG00000020372,ENSRNOG00000019322
GO:BP	regulation of protein localization to chromatin	GO:1905634	0.0727237	1.13832	7	17	1	17810	ENSRNOG00000020915
GO:BP	axial mesoderm morphogenesis	GO:0048319	0.0727237	1.13832	4	30	1	17810	ENSRNOG00000014753
GO:BP	NADH oxidation	GO:0006116	0.0727237	1.13832	2	60	1	17810	ENSRNOG00000006807
GO:BP	regulation of ribonucleoprotein complex localization	GO:2000197	0.0727237	1.13832	7	17	1	17810	ENSRNOG00000020915
GO:BP	response to mitochondrial depolarisation	GO:0098780	0.0727237	1.13832	19	116	2	17810	ENSRNOG00000061262,ENSRNOG00000030213
GO:BP	quinolinate metabolic process	GO:0046874	0.0731475	1.1358	5	25	1	17810	ENSRNOG00000031263
GO:BP	vasculogenesis involved in coronary vascular morphogenesis	GO:0060979	0.0731475	1.1358	2	62	1	17810	ENSRNOG00000019322
GO:BP	negative regulation of lymphoid progenitor cell differentiation	GO:1905457	0.0731475	1.1358	2	62	1	17810	ENSRNOG00000019322
GO:BP	positive regulation of viral genome replication	GO:0045070	0.0731475	1.1358	21	107	2	17810	ENSRNOG00000019322,ENSRNOG00000021463
GO:BP	intermediate filament cytoskeleton organization	GO:0045104	0.0731475	1.1358	45	155	3	17810	ENSRNOG00000012207,ENSRNOG00000023781,ENSRNOG00000009563
GO:BP	cardiac vascular smooth muscle cell development	GO:0060948	0.0731475	1.1358	2	62	1	17810	ENSRNOG00000019322
GO:BP	secretory columnal luminar epithelial cell differentiation involved in prostate glandular acinus development	GO:0060528	0.0731475	1.1358	2	62	1	17810	ENSRNOG00000019322
GO:BP	positive regulation of centriole elongation	GO:1903724	0.0731475	1.1358	4	31	1	17810	ENSRNOG00000010999
GO:BP	negative regulation of pro-B cell differentiation	GO:2000974	0.0731475	1.1358	2	62	1	17810	ENSRNOG00000019322
GO:BP	negative regulation of cell proliferation involved in heart valve morphogenesis	GO:0003252	0.0731475	1.1358	2	62	1	17810	ENSRNOG00000019322
GO:BP	small GTPase mediated signal transduction	GO:0007264	0.0750792	1.12448	360	20	3	17810	ENSRNOG00000008444,ENSRNOG00000011789,ENSRNOG00000002428
GO:BP	regulation of syncytium formation by plasma membrane fusion	GO:0060142	0.0752844	1.1233	26	5	1	17810	ENSRNOG00000012175
GO:BP	peptidyl-lysine deacetylation	GO:0034983	0.076157	1.11829	6	22	1	17810	ENSRNOG00000020372
GO:BP	positive regulation of transcription from RNA polymerase II promoter in response to acidic pH	GO:0061402	0.0774342	1.11107	2	68	1	17810	ENSRNOG00000028616
GO:BP	positive regulation of cellular component movement	GO:0051272	0.0774342	1.11107	468	154	10	17810	ENSRNOG00000014285,ENSRNOG00000004033,ENSRNOG00000006505,ENSRNOG00000020423,ENSRNOG00000019322,ENSRNOG00000002881,ENSRNOG00000030222,ENSRNOG00000000940,ENSRNOG00000052204,ENSRNOG00000015977
GO:BP	protein localization to cytoskeleton	GO:0044380	0.0774342	1.11107	56	128	3	17810	ENSRNOG00000020423,ENSRNOG00000019340,ENSRNOG00000017608
GO:BP	cellular response to potassium ion starvation	GO:0051365	0.0774342	1.11107	2	68	1	17810	ENSRNOG00000028616
GO:BP	selective autophagy	GO:0061912	0.0779759	1.10804	62	116	3	17810	ENSRNOG00000061121,ENSRNOG00000061262,ENSRNOG00000030213
GO:BP	vascular endothelial growth factor receptor-1 signaling pathway	GO:0036323	0.0781666	1.10698	1	138	1	17810	ENSRNOG00000000940
GO:BP	digestive tract development	GO:0048565	0.0789946	1.1024	117	62	3	17810	ENSRNOG00000008785,ENSRNOG00000028335,ENSRNOG00000019322
GO:BP	regulation of nitrogen compound metabolic process	GO:0051171	0.0789946	1.1024	4828	95	37	17810	ENSRNOG00000000695,ENSRNOG00000012850,ENSRNOG00000012175,ENSRNOG00000006378,ENSRNOG00000050437,ENSRNOG00000011789,ENSRNOG00000055391,ENSRNOG00000020915,ENSRNOG00000010536,ENSRNOG00000020372,ENSRNOG00000014460,ENSRNOG00000016913,ENSRNOG00000014753,ENSRNOG00000010999,ENSRNOG00000043095,ENSRNOG00000023400,ENSRNOG00000019948,ENSRNOG00000047296,ENSRNOG00000008785,ENSRNOG00000014452,ENSRNOG00000001296,…
GO:BP	cellular response to vascular endothelial growth factor stimulus	GO:0035924	0.0802399	1.09561	53	138	3	17810	ENSRNOG00000004033,ENSRNOG00000019322,ENSRNOG00000000940
GO:BP	regulation of synaptic vesicle transport	GO:1902803	0.0818869	1.08679	3	49	1	17810	ENSRNOG00000006505
GO:BP	smoothened signaling pathway	GO:0007224	0.0828386	1.08177	137	162	5	17810	ENSRNOG00000011789,ENSRNOG00000016913,ENSRNOG00000017608,ENSRNOG00000013123,ENSRNOG00000052687
GO:BP	intermediate filament-based process	GO:0045103	0.082961	1.08113	48	155	3	17810	ENSRNOG00000012207,ENSRNOG00000023781,ENSRNOG00000009563
GO:BP	regulation of anatomical structure size	GO:0090066	0.0830907	1.08045	437	6	2	17810	ENSRNOG00000000695,ENSRNOG00000014285
GO:BP	response to muscle inactivity involved in regulation of muscle adaptation	GO:0014877	0.0831583	1.08009	7	22	1	17810	ENSRNOG00000020372
GO:BP	response to muscle inactivity	GO:0014870	0.0831583	1.08009	7	22	1	17810	ENSRNOG00000020372
GO:BP	embryonic body morphogenesis	GO:0010172	0.0831583	1.08009	13	12	1	17810	ENSRNOG00000011789
GO:BP	venous blood vessel development	GO:0060841	0.0831583	1.08009	16	159	2	17810	ENSRNOG00000019322,ENSRNOG00000014648
GO:BP	keratinocyte activation	GO:0032980	0.0831583	1.08009	1	155	1	17810	ENSRNOG00000009563
GO:BP	response to denervation involved in regulation of muscle adaptation	GO:0014894	0.0831583	1.08009	7	22	1	17810	ENSRNOG00000020372
GO:BP	inner ear receptor cell differentiation	GO:0060113	0.0831583	1.08009	73	103	3	17810	ENSRNOG00000028335,ENSRNOG00000019322,ENSRNOG00000033087
GO:BP	cellular response to endogenous stimulus	GO:0071495	0.0831583	1.08009	1104	68	10	17810	ENSRNOG00000000695,ENSRNOG00000055391,ENSRNOG00000014460,ENSRNOG00000047296,ENSRNOG00000008785,ENSRNOG00000012830,ENSRNOG00000020423,ENSRNOG00000028335,ENSRNOG00000019322,ENSRNOG00000028616
GO:BP	phosphatidylinositol 3-kinase signaling	GO:0014065	0.0831583	1.08009	110	23	2	17810	ENSRNOG00000008444,ENSRNOG00000056810
GO:BP	Sertoli cell differentiation	GO:0060008	0.0831583	1.08009	20	126	2	17810	ENSRNOG00000014478,ENSRNOG00000026239
GO:BP	regulation of carbohydrate metabolic process	GO:0006109	0.0831583	1.08009	134	107	4	17810	ENSRNOG00000020372,ENSRNOG00000001296,ENSRNOG00000003134,ENSRNOG00000021463
GO:BP	positive regulation of centrosome duplication	GO:0010825	0.0831583	1.08009	5	31	1	17810	ENSRNOG00000010999
GO:BP	nucleobase-containing compound metabolic process	GO:0006139	0.0832256	1.07974	4725	107	40	17810	ENSRNOG00000012850,ENSRNOG00000012175,ENSRNOG00000006378,ENSRNOG00000050437,ENSRNOG00000011789,ENSRNOG00000004061,ENSRNOG00000020915,ENSRNOG00000010536,ENSRNOG00000020372,ENSRNOG00000014460,ENSRNOG00000031263,ENSRNOG00000016913,ENSRNOG00000014753,ENSRNOG00000043095,ENSRNOG00000023400,ENSRNOG00000019948,ENSRNOG00000047296,ENSRNOG00000008785,ENSRNOG00000014452,ENSRNOG00000001296,ENSRNOG00000006807,…
GO:BP	regulation of cell differentiation	GO:0045595	0.0832256	1.07974	1307	164	21	17810	ENSRNOG00000027756,ENSRNOG00000012175,ENSRNOG00000011789,ENSRNOG00000020372,ENSRNOG00000004033,ENSRNOG00000008785,ENSRNOG00000014452,ENSRNOG00000028335,ENSRNOG00000019322,ENSRNOG00000028616,ENSRNOG00000002881,ENSRNOG00000006689,ENSRNOG00000033556,ENSRNOG00000021463,ENSRNOG00000033791,ENSRNOG00000003258,ENSRNOG00000052204,ENSRNOG00000013123,ENSRNOG00000014648,ENSRNOG00000052687,ENSRNOG00000056106
GO:BP	artery development	GO:0060840	0.083259	1.07957	91	159	4	17810	ENSRNOG00000019322,ENSRNOG00000006689,ENSRNOG00000011154,ENSRNOG00000014648
GO:BP	epiboly involved in gastrulation with mouth forming second	GO:0055113	0.083259	1.07957	1	162	1	17810	ENSRNOG00000052687
GO:BP	striated muscle tissue development	GO:0014706	0.083259	1.07957	335	95	6	17810	ENSRNOG00000011789,ENSRNOG00000020372,ENSRNOG00000008785,ENSRNOG00000019322,ENSRNOG00000049452,ENSRNOG00000006689
GO:BP	cell migration	GO:0016477	0.083259	1.07957	1241	162	20	17810	ENSRNOG00000012175,ENSRNOG00000014285,ENSRNOG00000020915,ENSRNOG00000056810,ENSRNOG00000004033,ENSRNOG00000020423,ENSRNOG00000019322,ENSRNOG00000002881,ENSRNOG00000030222,ENSRNOG00000033791,ENSRNOG00000011407,ENSRNOG00000014795,ENSRNOG00000029938,ENSRNOG00000000940,ENSRNOG00000055527,ENSRNOG00000052204,ENSRNOG00000015977,ENSRNOG00000009563,ENSRNOG00000014648,ENSRNOG00000052687
GO:BP	response to endogenous stimulus	GO:0009719	0.083259	1.07957	1283	68	11	17810	ENSRNOG00000000695,ENSRNOG00000055391,ENSRNOG00000014460,ENSRNOG00000047296,ENSRNOG00000008785,ENSRNOG00000014452,ENSRNOG00000012830,ENSRNOG00000020423,ENSRNOG00000028335,ENSRNOG00000019322,ENSRNOG00000028616
GO:BP	negative regulation of ATP metabolic process	GO:1903579	0.083259	1.07957	24	107	2	17810	ENSRNOG00000020372,ENSRNOG00000021463
GO:BP	regulation of cytoskeleton organization	GO:0051493	0.083259	1.07957	453	6	2	17810	ENSRNOG00000000695,ENSRNOG00000014285
GO:BP	epithelial cell differentiation involved in kidney development	GO:0035850	0.083259	1.07957	41	62	2	17810	ENSRNOG00000028335,ENSRNOG00000019322
GO:BP	protein myristoylation	GO:0018377	0.0837414	1.07706	3	55	1	17810	ENSRNOG00000026248
GO:BP	N-terminal protein myristoylation	GO:0006499	0.0837414	1.07706	3	55	1	17810	ENSRNOG00000026248
GO:BP	cellular aromatic compound metabolic process	GO:0006725	0.0837414	1.07706	4887	107	41	17810	ENSRNOG00000012850,ENSRNOG00000012175,ENSRNOG00000006378,ENSRNOG00000050437,ENSRNOG00000011789,ENSRNOG00000004061,ENSRNOG00000020915,ENSRNOG00000010536,ENSRNOG00000020372,ENSRNOG00000014460,ENSRNOG00000031263,ENSRNOG00000016913,ENSRNOG00000014753,ENSRNOG00000043095,ENSRNOG00000023400,ENSRNOG00000002701,ENSRNOG00000019948,ENSRNOG00000047296,ENSRNOG00000008785,ENSRNOG00000014452,ENSRNOG00000001296,…
GO:BP	homeostasis of number of cells within a tissue	GO:0048873	0.0838178	1.07666	35	74	2	17810	ENSRNOG00000019322,ENSRNOG00000015133
GO:BP	regulation of bleb assembly	GO:1904170	0.0839311	1.07608	3	56	1	17810	ENSRNOG00000001296
GO:BP	positive regulation of myoblast differentiation	GO:0045663	0.0839311	1.07608	14	12	1	17810	ENSRNOG00000011789
GO:BP	positive regulation of skeletal muscle tissue development	GO:0048643	0.0839311	1.07608	14	12	1	17810	ENSRNOG00000011789
GO:BP	regulation of primary metabolic process	GO:0080090	0.0839311	1.07608	4964	130	49	17810	ENSRNOG00000000695,ENSRNOG00000012850,ENSRNOG00000012175,ENSRNOG00000006378,ENSRNOG00000050437,ENSRNOG00000011789,ENSRNOG00000055391,ENSRNOG00000020915,ENSRNOG00000010536,ENSRNOG00000020372,ENSRNOG00000014460,ENSRNOG00000016913,ENSRNOG00000014753,ENSRNOG00000010999,ENSRNOG00000043095,ENSRNOG00000023400,ENSRNOG00000019948,ENSRNOG00000047296,ENSRNOG00000008785,ENSRNOG00000014452,ENSRNOG00000001296,…
GO:BP	positive regulation of DNA-templated transcription, termination	GO:0060566	0.0845899	1.07268	1	175	1	17810	ENSRNOG00000013491
GO:BP	nucleosome assembly	GO:0006334	0.0845899	1.07268	85	2	1	17810	ENSRNOG00000012850
GO:BP	positive regulation of B cell proliferation	GO:0030890	0.0845899	1.07268	35	5	1	17810	ENSRNOG00000012175
GO:BP	central nervous system development	GO:0007417	0.0845899	1.07268	859	62	8	17810	ENSRNOG00000011789,ENSRNOG00000020915,ENSRNOG00000016913,ENSRNOG00000047296,ENSRNOG00000051671,ENSRNOG00000014452,ENSRNOG00000028335,ENSRNOG00000019322
GO:BP	digestive system development	GO:0055123	0.0845899	1.07268	127	62	3	17810	ENSRNOG00000008785,ENSRNOG00000028335,ENSRNOG00000019322
GO:BP	negative regulation of osteoblast differentiation	GO:0045668	0.0845899	1.07268	43	62	2	17810	ENSRNOG00000020372,ENSRNOG00000019322
GO:BP	positive regulation of termination of RNA polymerase II transcription, poly(A)-coupled	GO:2000806	0.0845899	1.07268	1	175	1	17810	ENSRNOG00000013491
GO:BP	tube morphogenesis	GO:0035239	0.0845899	1.07268	764	178	15	17810	ENSRNOG00000020915,ENSRNOG00000029658,ENSRNOG00000004033,ENSRNOG00000008785,ENSRNOG00000028335,ENSRNOG00000019322,ENSRNOG00000006689,ENSRNOG00000011154,ENSRNOG00000003848,ENSRNOG00000017608,ENSRNOG00000000940,ENSRNOG00000014648,ENSRNOG00000052687,ENSRNOG00000014143,ENSRNOG00000002188
GO:BP	regulation of myoblast differentiation	GO:0045661	0.0845899	1.07268	43	62	2	17810	ENSRNOG00000011789,ENSRNOG00000019322
GO:BP	regulation of skeletal muscle fiber development	GO:0048742	0.0845899	1.07268	8	22	1	17810	ENSRNOG00000020372
GO:BP	cellular response to cycloheximide	GO:0071409	0.0845899	1.07268	2	88	1	17810	ENSRNOG00000042951
GO:BP	positive regulation of termination of RNA polymerase II transcription	GO:1904595	0.0845899	1.07268	1	175	1	17810	ENSRNOG00000013491
GO:BP	calcineurin-NFAT signaling cascade	GO:0033173	0.0845899	1.07268	35	5	1	17810	ENSRNOG00000012175
GO:BP	RNA metabolic process	GO:0016070	0.0848979	1.0711	3876	107	34	17810	ENSRNOG00000012850,ENSRNOG00000012175,ENSRNOG00000006378,ENSRNOG00000011789,ENSRNOG00000004061,ENSRNOG00000020915,ENSRNOG00000010536,ENSRNOG00000020372,ENSRNOG00000014460,ENSRNOG00000016913,ENSRNOG00000014753,ENSRNOG00000043095,ENSRNOG00000023400,ENSRNOG00000019948,ENSRNOG00000047296,ENSRNOG00000008785,ENSRNOG00000014452,ENSRNOG00000019322,ENSRNOG00000023579,ENSRNOG00000028616,ENSRNOG00000015553,…
GO:BP	regulation of protein localization to early endosome	GO:1902965	0.0848979	1.0711	5	37	1	17810	ENSRNOG00000023400
GO:BP	negative regulation of cell differentiation	GO:0045596	0.0848979	1.0711	585	5	2	17810	ENSRNOG00000027756,ENSRNOG00000012175
GO:BP	calcineurin-mediated signaling	GO:0097720	0.0848979	1.0711	36	5	1	17810	ENSRNOG00000012175
GO:BP	condensed mesenchymal cell proliferation	GO:0072137	0.0848979	1.0711	3	61	1	17810	ENSRNOG00000028335
GO:BP	positive regulation of protein localization to early endosome	GO:1902966	0.0848979	1.0711	5	37	1	17810	ENSRNOG00000023400
GO:BP	cell migration involved in endocardial cushion formation	GO:0003273	0.0848979	1.0711	3	62	1	17810	ENSRNOG00000019322
GO:BP	response to cytokine	GO:0034097	0.0848979	1.0711	745	32	5	17810	ENSRNOG00000012850,ENSRNOG00000006378,ENSRNOG00000020915,ENSRNOG00000020372,ENSRNOG00000043095
GO:BP	regulation of cell proliferation involved in heart valve morphogenesis	GO:0003250	0.0848979	1.0711	3	62	1	17810	ENSRNOG00000019322
GO:BP	apoptotic process involved in embryonic digit morphogenesis	GO:1902263	0.0848979	1.0711	3	62	1	17810	ENSRNOG00000019322
GO:BP	positive regulation of centriole replication	GO:0046601	0.0848979	1.0711	6	31	1	17810	ENSRNOG00000010999
GO:BP	regulation of centriole elongation	GO:1903722	0.0848979	1.0711	6	31	1	17810	ENSRNOG00000010999
[truncated: 2,998 more rows]

## Sheet: Table S5
Table S5. The GO and KEGG enrichment results of the up-regulated DEGs in RR_3_Mal (RR_3_Mal vs RC_3_Mal) in the cardiac muscle samples of the rats
[truncated: 1,425 more rows]

[truncated: 9 more sheets: Table S6, Table S7, Table S8, Table S9, Table S10, Table S11, Table S12, Table S13, Table S14]
